# Supplementary material for: tRNA sequences can assemble into a replicator
Source: eLife. 2021 Mar 2;10:e63431. doi: 10.7554/eLife.63431 (PMC7924937; doi:10.7554/eLife.63431)
Supplement: Figure 2—source data 1. [file elife-63431-fig2-data1.zip]

Archive with 2 entries (1 files):
- Figure 2/
- Figure 2/Fig2_UHU_m562_Annealing_on_5percent_gel_red_cyan.png
