# Supplementary material for: tRNA sequences can assemble into a replicator
Source: eLife. 2021 Mar 2;10:e63431. doi: 10.7554/eLife.63431 (PMC7924937; doi:10.7554/eLife.63431)
Supplement: Figure 2—figure supplement 1—source data 1. [file elife-63431-fig2-figsupp1-data1.zip]

Archive with 3 entries (2 files):
- Figure 2-sup1/
- Figure 2-sup1/606_160629_Travelling_distance_on_different_gels_less_datapnts_fitted.pxp
- Figure 2-sup1/Basic_procedures.ipf
