# Supplementary material for: tRNA sequences can assemble into a replicator
Source: eLife. 2021 Mar 2;10:e63431. doi: 10.7554/eLife.63431 (PMC7924937; doi:10.7554/eLife.63431)
Supplement: Figure 3—source data 1. [file elife-63431-fig3-data1.zip › Figure 3/Fig3_Sedimentation_intensity.ods]

## Sheet: Intensity_snapping_avg_long
data set	2020-06-22_1	2020-07-04_1_1	2020-07-04_1_2	2020-06-23_2_1	2020-06-23_2_2	2020-06-23_2_3	2020-06-23_2_4	2020-06-23_2_5	2020-07-04_3_1	2020-07-04_3_2	2020-07-04_3_3	2020-05-04_4_1	2020-05-04-4_2	2020-05-05_4	2020-05-04_5_1	2020-05-04_5_2	2020-05-04_5_3	2020-05-03_6_1	2020-05-03_6_2	2020-05-29_6	2020-05-02_7	2020-05-03_7_1	2020-05-03_7_2	2020-07-03_8_1	2020-07-03_8_2	2020-07-03_8_3	2020-04-30_9_1	2020-04-30_9_2	2020-05-02_9	2020-04-30_10_1	2020-04-30_10_2	2020-04-30_10_3	2020-04-29_11_1	2020-04-29_11_2	2020-04-29_11_3	2020-06-29_12_1	2020-06-29_12_2	2020-07-03_12_1	2020-06-29_13_1	2020-06-29_13_2	2020-06-29_13_3	2020-05-05_R	2020-05-06_R_1	2020-05-29_R	2020-05-08_SYBR_1_1	2020-05-08_SYBR_1_2	2020-05-08_SYBR_1_3	2020-05-08_SYBR_1_4	2020-05-08_SYBR_1_5
# of frames	564	564	564	564	564	564	564	564	564	564	564	564	564	564	564	564	564	564	564	564	564	564	564				564	564	564	564	564	564	564	564	564	564	564					564	565	564	564	564	564	564	564
stabilized
configuration	1			2					3			4			5			6			7			8			9			10			11			12			13			R			1_SYBR
tau	2.8334	1.9947	1.46188	4.32655	3.18635	2.61515	4.29811	3.75478	1.57775	1.89452	1.86316				1.52721	0.727721		1.51226	1.06062	1.33752	0.693248	0.935557	3.62749	1.70554	2.10099	5.639	1.89013	0.839983	0.830689	1.69828	1.1492	0.79241	0.588955	2.73746	0.730044	1.31922	1.51962		2.28575	1.31422	2.49547	0.412437		0.82253	3.01652	1.56063	2.28701	1.65585	2.16913
2 tau, rounded	6	4	3	9	6	5	9	8	3	4	4	0	0	0	3	1	0	3	2	3	1	2	7	3	4	11	4	2	2	3	2	2	1	5	1	3	3		5	3	5	1	0	2	6	3	5	3	4
Sigmoid fit / lin fit
base	0.776818	0.0877297	-1.86605	-1.2965	-0.80608	-0.221216	-0.790613	-1.15644	0.950595	0.184713	-0.766477	0.986987	1.00133	0.972525	0.658213	0.975448	1.00991	1.01322	0.729554	1.07281	-4.41489	1.0063	0.952005	-0.106561	0.888598	0.712875	0.975721	0.955942	1.00293	1.05928	0.880031	0.990729	0.383408	0.785935	0.952895	0.555858	0.748505	0.948186	0.923023	0.664773	0.831397	0.7211	1.0318	1.04254	-4.06441	-0.306065	-0.343301	-0.207183	-0.0698229
max	11.4505	10.2243	18.5399	15.6504	17.2779	13.8395	21.0676	12.3909	11.1632	9.39638	10.0615	-7.89E-05	-2.47E-05	-0.000129772	0.518359	0.169775	-5.28E-05	0.000171302	2.75356	0.310807	6.55173	0.159455	-4.17E-05	4.98655	2.35406	4.50275	1.85E-05	1.10506	7.24E-05	0.702301	3.22706	0.574084	1.09164	0.353455	-4.33E-05	1.72901	1.10509	0.105098	1.95417	2.8225	1.62654	1.1006	-7.07E-05	2.91E-05	25.9416	18.4179	8.39904	11.073	8.36411
x-half	301.332	164.29	128.052	172.616	155.717	144.432	165.164	143.226	139.749	155.648	122.619				-242.697	259.297			349.122	157.297	-336.186	299.305		161.472	292.854	141.96		300.59		264.589	439.072	348.477	8.54211	-10.3713		133.316	273.367	267.288	490.643	286.312	296.323	211.775			152.909	165.748	143.412	138.264	156.017
rate	65.9004	53.0602	61.7297	76.7574	57.3964	49.5315	55.0834	71.9696	34.6533	51.1283	59.5667				245.407	108.842			124.898	34.5652	209.814	71.2864		98.4311	65.0987	47.1596		115.108		72.4321	80.185	50.5991	99.8817	34.0207		107.937	153.836	65.9166	150.408	94.2611	94.5476	38.9737			82.8036	46.7692	65.2913	44.7312	60.4939
base + max	12.227318	10.3120297	16.67385	14.3539	16.47182	13.618284	20.276987	11.23446				9.43E-01	9.87E-01	0.899333592	1.176572	1.145223	1.009857205	1.013391302	3.483114	1.383617	2.13684	1.165755	9.28E-01	4.879989	3.242658	5.215625	9.86E-01	2.061002	1.04E+00	1.761581	4.107091	1.564813	1.475048	1.13939	9.28E-01	2.284868	1.853595	1.053284	2.877193	3.487273	2.457937	1.8217	9.92E-01	1.06E+00	21.87719	18.111835	8.055739	10.865817	8.2942871
avg (base+max)												9.43E-01			1.110550735			1.960040767			1.41035382						1.36E+00			2.477828333			1.180961238									1.290841108			13.44097362
sigma (base+max)												0.035954335			0.072342151			1.087529562			0.52275749						0.493669922			1.154859887			0.225077233									0.376372187			5.569690449
Sigmoid fit (ganze Flanke)
base	0.858623	0.0877297	-1.86605	-1.2965	-0.80608	-0.221216	-0.790613	-1.15644	0.950595	0.184713	-0.766477	0.986987	1.00133	0.972525	0.658213	0.975448	1.00991	1.01322	0.653739	1.16874	-4.41489	1.0063	0.952005	-0.106561	0.888598	0.712875	0.975721	0.9678	1.00293	1.02961	0.858033	1.03723	0.383408	0.785935	0.952895	0.555858	0.748505	0.948186	0.923023	0.664773	0.831397	0.7211	1.0318	1.04254	-0.530283	0.699094	0.819804	-0.338765	0.0826608
max	5.90498	10.2243	18.5399	15.6504	17.2779	13.8395	21.0676	12.3909	11.1632	9.39638	10.0615	-7.89E-05	-2.47E-05	-0.000129772	0.518359	0.169775	-5.28E-05	0.000171302	1.19325	0.548354	6.55173	0.159455	-4.17E-05	4.98655	2.35406	4.50275	1.85E-05	0.832937	7.24E-05	0.265866	3.97589	0.164681	1.09164	0.353455	-4.33E-05	1.72901	1.10509	0.105098	1.95417	2.8225	1.62654	1.1006	-7.07E-05	2.91E-05	11.6435	8.1741	7.1748	5.38466	6.94507
x-half	297.835	164.29	128.052	172.616	155.717	144.432	165.164	143.226	139.749	155.648	122.619				-242.697	259.297			289.421	152.956	-336.186	299.305		161.472	292.854	141.96		258.605		302.037	418.317	351.206	8.54211	-10.3713		133.316	273.367	267.288	490.643	286.312	296.323	211.775			161.776	134.666	150.718	124.21	159.861
rate	70.1203	53.0602	61.7297	76.7574	57.3964	49.5315	55.0834	71.9696	34.6533	51.1283	59.5667				245.407	108.842			126.464	32.5613	209.814	71.2864		98.4311	65.0987	47.1596		113.629		59.1281	69.216	41.9133	99.8817	34.0207		107.937	153.836	65.9166	150.408	94.2611	94.5476	38.9737			67.93	32.9801	34.9865	75.3351	65.3779
base + max	6.763603	10.3120297	16.67385	14.3539	16.47182	13.618284	20.276987	11.23446	12.113795	9.581093	9.295023	9.87E-01	1.00E+00	0.972525	1.176572	1.145223	1.009857205	1.013391302	1.846989	1.717094	2.13684	1.165755	9.52E-01	4.879989	3.242658	5.215625	9.76E-01	1.800737	1.00E+00	1.295476	4.833923	1.201911	1.475048	1.13939	9.53E-01	2.284868	1.853595	1.053284	2.877193	3.487273	2.457937	1.8217	1.03E+00	1.04E+00	11.113217	8.873194	7.994604	5.045895	7.0277308
avg (base+max)	11.24982757			15.1910902					10.32997033			9.87E-01			1.110550735			1.525824767			1.4182			4.446090667			1.26E+00			2.44377			1.189111			1.730582333			2.940801			1.29868			8.01092816
sigma (base+max)	4.099824999			3.044212358					1.266749605			0.011759625			0.072342151			0.366205061			0.515593414			0.86191667			0.382664306			1.690524992			0.216047946			0.510260636			0.42262484			0.369856979			2.006293278

## Sheet: Old_random_pipetting_order
data set	2020-04-26_1_1	2020-04-26_1_2	2020-04-26_1_3	2020-05-07_1_1	2020-05-07_1_2	2020-05-07_1_3	2020-04-28_2_1	2020-04-28_2_2	2020-04-28_2_3	2020-05-07_2_1	2020-05_07_2_2	2020-05-05_3_1	2020-05-05_3_3	2020-05-29_3	2020-05-02_8_1	2020-05-02_8_2	2020-05-02_8_3	2020-05-15_8_1	2020-05-15_8_2	2020-05-15_8_3	2020-04-28_12_1	2020-04-29_12_1	2020-05-15_12	2020-06-20_12_1	2020-06-20_12_2	2020-06_20_12_3	2020-04-26_13_1	2020-05-15_13	2020-05-29_13_1	2020-05-29_13_2	2020-06-20_13_1	2020-06-20_13_2
# of frames	564	564	564	564	564	564	564	564	564	564	564	564	564	565	564	564	564	564	564	564	564	564	564	564	564	564	564	564	564	564	564	564
stabilized
configuration	1						2					3			8						12						13
tau	2.58902	2.27075	3.65204	4.38836	2.17774	3.5767	3.85297	4.68257	2.29126	2.84504	3.84294	2.33303	2.5166	2.91808	1.19563	1.59418	1.69719	2.06876	1.98312	1.49071	1.50528	1.89588	2.06369	2.6779	1.5097	1.5155	2.20384	2.54449	2.1322	2.29904	2.7138	3.7331
2 tau, rounded	5	5	7	9	4	7	8	9	5	6	8	5	5	6	2	3	3	4	4	3	3	4	4	5	3	3	4	5	4	5	5	7
Sigmoid fit / lin fit
base	-1.62348	-2.49172	-2.39684	-0.828442	-1.34844	-0.889228	-4.85862	-15.0785	-4.50159	0.379955	-0.752617	-0.10917	-0.553391	0.251512	0.0195416	0.115106	-3.30741	-0.572767	-0.596014	0.465112	0.173893	0.8163	0.97316	0.948199	0.700979	0.803885	0.653882	0.653164	-0.723105	0.131067	0.519937	0.831333
max	22.4863	25.1665	18.2289	14.9559	21.184	13.1107	33.935	40.2085	43.8114	7.6231	17.0144	11.8018	12.9842	15.2963	10.7217	31.3653	32.7524	7.57087	9.93236	5.63308	20.5395	1.30844	0.637268	1.53365	4.84503	2.37324	12.6085	5.21786	13.189	11.4874	5.36076	7.26418
x-half	248.786	233.466	162.284	184.356	191.732	202.398	105.928	63.7496	93.6562	231.794	209.504	284.786	246.38	280.42	193.614	324.723	255.456	187.622	220.046	246.539	254.941	127.562	331.342	434.706	345.333	298.994	671.404	284.491	152.439	266.462	280.786	308.462
rate	105.738	107.319	89.4101	82.7599	79.0963	92.3762	52.3111	87.726	34.0149	75.8516	76.8142	105.674	100.232	75.5282	76.674	85.0893	108.644	106.246	100.65	89.7792	75.6986	103.749	49.3567	143.921	106.449	94.9567	177.842	86.0636	67.3393	84.8627	104.863	92.5212
base + max	20.86282	22.67478	15.83206	14.127458	19.83556	12.221472	29.07638	25.13	39.30981	8.003055	16.261783	11.69263	12.430809	15.547812	10.7412416	31.480406	29.44499	6.998103	9.336346	6.098192	20.713393	2.12474	1.610428	2.481849	5.546009	3.177125	13.262382	5.871024	12.465895	11.618467	5.880697	8.095513
avg (base+max)	17.59235833						#BEZUG!					13.22375033			#BEZUG!						2.9880302						9.532329667
sigma (base+max)	3.77512666						#BEZUG!					1.670763105			#BEZUG!						1.376828935						3.046174853
Sigmoid fit (ganze Flanke)
base	-2.84426	-2.24432	-2.05864	-0.00129845	-0.187673	-0.204127	-1.3767	-10.1925	-4.50159	-0.58724	-0.143567	0.98895	0.0345879	0.264936	0.249972	0.18434	-2.15289	-0.334754	0.138333	0.516207	0.171443	0.742686	0.937858	0.948199	0.700979	0.803885	0.876017	0.787631	-0.492266	0.435446	0.519937	0.831333
max	24.5443	21.541	18.0184	9.58462	12.1519	10.0676	23.3309	33.7225	43.8114	11.2817	12.4722	4.25565	7.55511	10.399	4.69639	12.1679	18.8514	6.61705	6.34782	5.20134	20.2215	1.31443	0.280145	1.53365	4.84503	2.37324	3.7289	2.20827	10.6657	8.49928	5.36076	7.26418
x-half	232.793	245.018	174.722	235.564	207.612	202.42	111.051	81.8275	93.6562	195.546	211.833	324.203	255.768	267.387	176.611	271.273	199.866	224.305	239.187	248.608	253.325	173.811	346.378	434.706	345.333	298.994	525.951	280.461	172.876	273.95	280.786	308.462
rate	118.824	123.857	90.8085	90.7286	82.2063	82.3412	40.7487	77.0518	34.0149	87.3283	74.1087	69.3241	109.579	79.3642	94.6869	90.6788	93.2501	131.679	96.1662	89.8301	75.2309	147.415	41.7143	143.921	106.449	94.9567	165.275	90.5939	77.4471	82.2426	104.863	92.5212
base + max	21.70004	19.29668	15.95976	9.58332155	11.964227	9.863473	21.9542	23.53	39.30981	10.69446	12.328633	5.2446	7.5896979	10.663936	4.946362	12.35224	16.69851	6.282296	6.486153	5.717547	20.392943	2.057116	1.218003	2.481849	5.546009	3.177125	4.604917	2.995901	10.173434	8.934726	5.880697	8.095513
avg (base+max)	14.72791693						21.5634206					7.832744633			#BEZUG!						5.812174167						6.780864667
sigma (base+max)	4.632659277						10.22125321					2.219099586			#BEZUG!						6.657215184						2.508251237

## Sheet: Conc_series
data set	2020-06-30_3p75_1	2020-06-30_3p75_2	2020-06-30_3p75_3	2020-06-30_3p75_4	2020-04-28_2_1	2020-04-28_2_2	2020-04-28_2_3	2020-05-07_2_1	2020-05_07_2_2	2020-06-23_2_1	2020-06-23_2_2	2020-06-23_2_3	2020-06-23_2_4	2020-06-23_2_5	2020-06-13_7p5_1	2020-06-13_7p5_2	2020-06-15_7p5_1	2020-06-15_7p5_2	2020-06-02_10_1	2020-06-02_10_3	2020-06-05_10_1	2020-06-05_12p5_1	2020-06-05_12p5_2	2020-06-13_12p5_1	2020-06-03_15_1	2020-06-05_15_1	2020-06-05_15_2	2020-06-03_20_1	2020-06-03_20_2	2020-06-03_20_3	2020-06-03_25	2020-06-13_25_1	2020-06-13_25_2
# of frames	564	564	564	564	564	564	564	564	564	564	564	564	564	564	564	564	564	564	560	560	564	564	564	564	564	564	564	564	564	564	564	564	564
stabilized
concentration	3.75				5										7.5				10			12.5			15			20			25
tau	2.69545	2.43708	1.94132	2.44101	3.85297	4.68257	2.29126	2.84504	3.84294	4.32655	3.18635	2.61515	4.29811	3.75478	3.7991	3.6418	3.7708	3.9613	2.4697	2.4721	3.7558	3.601	3.3101	2.981	3.0591	3.5591	4.966	2.578	2.7019	3.1242	4.6687	4.38	4.6554
2 tau, rounded	5	5	4	5	8	9	5	6	8	9	6	5	9	8	8	7	8	8	5	5	8	7	7	6	6	7	10	5	5	6	9	9	9
manual exp fit
a	0.357233	0.167454	0.381212	0.628255	0.350545	0.468522	0.361554	0.0626429	0.172141	0.369606	0.667082	0.289402	0.511603	0.365207	0.159207	0.144665	0.298272	0.348881	0.729741	0.406535	0.167309	0.122803	0.295317	0.171392	0.0336963	0.162117	0.301467	0.0186687	0.00647665	0.286005	0.058715	0.010123	0.0119152
b	131.439	97.0338	113.253	158.362	59.0769	67.3487	47.2101	70.9372	107.403	115.799	114.878	85.4636	106.299	105.617	54.2589	52.4168	59.4767	63.2102	48.8406	44.8208	37.8657	28.1203	30.4267	31.5883	20.742	21.3439	32.0294	15.1651	13.0026	24.0561	16.1102	12.0281	12.4908
c	0.363628	0.803092	-0.0618206	-0.163958	0.297046	0.116951	0.0608731	0.758262	0.586382	0.302646	-0.424282	0.357957	-0.112004	0.277968	0.688603	0.750318	0.553546	0.45641	-0.0639642	0.346348	0.698409	0.713137	0.484111	0.688148	1.01174	0.626802	0.552536	0.930204	0.970857	0.438685	0.7962	0.929388	0.896828
b
avg (base+max)	125.02195				88.00325										57.34065				43.84236667			30.0451			24.7051			17.40793333			13.54303333
sigma (base+max)	22.7737908				23.96103085										4.26485078				4.533586244			1.441288757			5.184888219			4.783143428			1.825062801

## Sheet: Time
const.	frame	time (s)	time (min)	time (h)		frame	Position 0			Position 1			Position 2			Position 3			Position 4			Position 5			Position 6			Position 7			Position 8			Position 9
							from 1st frame (s)	from 25°C (s)	from 25°C (min)	from 1st frame (s)	from 25°C (s)	from 25°C (min)	from 1st frame (s)	from 25°C (s)	from 25°C (min)	from 1st frame (s)	from 25°C (s)	from 25°C (min)	from 1st frame (s)	from 25°C (s)	from 25°C (min)	from 1st frame (s)	from 25°C (s)	from 25°C (min)	from 1st frame (s)	from 25°C (s)	from 25°C (min)	from 1st frame (s)	from 25°C (s)	from 25°C (min)	from 1st frame (s)	from 25°C (s)	from 25°C (min)	from 1st frame (s)	from 25°C (s)	from 25°C (min)
	0	0	0	0		0	0.00	-724.65	-12.08	13.00	-711.65	-11.86	26.00	-698.65	-11.64	39.00	-685.65	-11.43	53.00	-671.65	-11.19	66.00	-658.65	-10.98	79.00	-645.65	-10.76	92.00	-632.65	-10.54	106.00	-618.65	-10.31	119.00	-605.65	-10.09411667
time delay	1	133	2.216333333	0.036938889		1	132.98	-591.67	-9.86	145.98	-578.67	-9.64	158.98	-565.67	-9.43	171.98	-552.67	-9.21	185.98	-538.67	-8.98	198.98	-525.67	-8.76	211.98	-512.67	-8.54	224.98	-499.67	-8.33	238.98	-485.67	-8.09	251.98	-472.67	-7.87780524
724.647	2	266	4.432666667	0.073877778		2	265.96	-458.69	-7.64	278.96	-445.69	-7.43	291.96	-432.69	-7.21	304.96	-419.69	-6.99	318.96	-405.69	-6.76	331.96	-392.69	-6.54	344.96	-379.69	-6.33	357.96	-366.69	-6.11	371.96	-352.69	-5.88	384.96	-339.69	-5.661493813
	3	399	6.649	0.110816667		3	398.94	-325.71	-5.43	411.94	-312.71	-5.21	424.94	-299.71	-5.00	437.94	-286.71	-4.78	451.94	-272.71	-4.55	464.94	-259.71	-4.33	477.94	-246.71	-4.11	490.94	-233.71	-3.90	504.94	-219.71	-3.66	517.94	-206.71	-3.445182386
	4	532	8.865333333	0.147755556		4	531.91	-192.73	-3.21	544.91	-179.73	-3.00	557.91	-166.73	-2.78	570.92	-153.73	-2.56	584.91	-139.73	-2.33	597.91	-126.73	-2.11	610.92	-113.73	-1.90	623.92	-100.73	-1.68	637.91	-86.73	-1.45	650.91	-73.73	-1.228870959
	5	665	11.08166667	0.184694444		5	664.89	-59.75	-1.00	677.89	-46.75	-0.78	690.89	-33.75	-0.56	703.90	-20.74	-0.35	717.89	-6.75	-0.11	730.89	6.25	0.10	743.90	19.26	0.32	756.90	32.26	0.54	770.89	46.25	0.77	783.89	59.25	0.987440468
	6	798	13.298	0.221633333		6	797.87	73.23	1.22	810.87	86.23	1.44	823.87	99.23	1.65	836.88	112.24	1.87	850.87	126.23	2.10	863.87	139.23	2.32	876.88	152.24	2.54	889.88	165.24	2.75	903.87	179.23	2.99	916.87	192.23	3.203751895
	7	931	15.51433333	0.258572222		7	930.85	206.20	3.44	943.85	219.20	3.65	956.85	232.20	3.87	969.86	245.22	4.09	983.85	259.20	4.32	996.85	272.20	4.54	1009.86	285.22	4.75	1022.86	298.22	4.97	1036.85	312.20	5.20	1049.85	325.20	5.420063321
	8	1064	17.73066667	0.295511111		8	1063.83	339.18	5.65	1076.83	352.18	5.87	1089.83	365.18	6.09	1102.84	378.20	6.30	1116.83	392.18	6.54	1129.83	405.18	6.75	1142.84	418.20	6.97	1155.84	431.20	7.19	1169.83	445.18	7.42	1182.83	458.18	7.636374748
	9	1197	19.947	0.33245		9	1196.81	472.16	7.87	1209.81	485.16	8.09	1222.81	498.16	8.30	1235.82	511.18	8.52	1249.81	525.16	8.75	1262.81	538.16	8.97	1275.82	551.18	9.19	1288.82	564.18	9.40	1302.81	578.16	9.64	1315.81	591.16	9.852686175
	10	1330	22.16333333	0.369388889		10	1329.79	605.14	10.09	1342.79	618.14	10.30	1355.79	631.14	10.52	1368.80	644.16	10.74	1382.79	658.14	10.97	1395.79	671.14	11.19	1408.80	684.16	11.40	1421.80	697.16	11.62	1435.79	711.14	11.85	1448.79	724.14	12.0689976
	11	1463	24.37966667	0.406327778		11	1462.77	738.12	12.30	1475.77	751.12	12.52	1488.77	764.12	12.74	1501.79	777.14	12.95	1515.77	791.12	13.19	1528.77	804.12	13.40	1541.79	817.14	13.62	1554.79	830.14	13.84	1568.77	844.12	14.07	1581.77	857.12	14.28530903
	12	1596	26.596	0.443266667		12	1595.74	871.10	14.52	1608.74	884.10	14.73	1621.74	897.10	14.95	1634.77	910.12	15.17	1648.74	924.10	15.40	1661.74	937.10	15.62	1674.77	950.12	15.84	1687.77	963.12	16.05	1701.74	977.10	16.28	1714.74	990.10	16.50162046
	13	1729	28.81233333	0.480205556		13	1728.72	1004.08	16.73	1741.72	1017.08	16.95	1754.72	1030.08	17.17	1767.75	1043.10	17.38	1781.72	1057.08	17.62	1794.72	1070.08	17.83	1807.75	1083.10	18.05	1820.75	1096.10	18.27	1834.72	1110.08	18.50	1847.72	1123.08	18.71793188
	14	1862	31.02866667	0.517144444		14	1861.70	1137.05	18.95	1874.70	1150.05	19.17	1887.70	1163.05	19.38	1900.73	1176.08	19.60	1914.70	1190.05	19.83	1927.70	1203.05	20.05	1940.73	1216.08	20.27	1953.73	1229.08	20.48	1967.70	1243.05	20.72	1980.70	1256.05	20.93424331
	15	1995	33.245	0.554083333		15	1994.68	1270.03	21.17	2007.68	1283.03	21.38	2020.68	1296.03	21.60	2033.71	1309.06	21.82	2047.68	1323.03	22.05	2060.68	1336.03	22.27	2073.71	1349.06	22.48	2086.71	1362.06	22.70	2100.68	1376.03	22.93	2113.68	1389.03	23.15055474
	16	2128	35.46133333	0.591022222		16	2127.66	1403.01	23.38	2140.66	1416.01	23.60	2153.66	1429.01	23.82	2166.69	1442.04	24.03	2180.66	1456.01	24.27	2193.66	1469.01	24.48	2206.69	1482.04	24.70	2219.69	1495.04	24.92	2233.66	1509.01	25.15	2246.66	1522.01	25.36686616
	17	2261	37.67766667	0.627961111		17	2260.64	1535.99	25.60	2273.64	1548.99	25.82	2286.64	1561.99	26.03	2299.67	1575.02	26.25	2313.64	1588.99	26.48	2326.64	1601.99	26.70	2339.67	1615.02	26.92	2352.67	1628.02	27.13	2366.64	1641.99	27.37	2379.64	1654.99	27.58317759
	18	2394	39.894	0.6649		18	2393.62	1668.97	27.82	2406.62	1681.97	28.03	2419.62	1694.97	28.25	2432.65	1708.00	28.47	2446.62	1721.97	28.70	2459.62	1734.97	28.92	2472.65	1748.00	29.13	2485.65	1761.00	29.35	2499.62	1774.97	29.58	2512.62	1787.97	29.79948902
	19	2527	42.11033333	0.701838889		19	2526.60	1801.95	30.03	2539.60	1814.95	30.25	2552.60	1827.95	30.47	2565.63	1840.98	30.68	2579.60	1854.95	30.92	2592.60	1867.95	31.13	2605.63	1880.98	31.35	2618.63	1893.98	31.57	2632.60	1907.95	31.80	2645.60	1920.95	32.01580044
	20	2660	44.32666667	0.738777778		20	2659.57	1934.93	32.25	2672.57	1947.93	32.47	2685.57	1960.93	32.68	2698.61	1973.96	32.90	2712.57	1987.93	33.13	2725.57	2000.93	33.35	2738.61	2013.96	33.57	2751.61	2026.96	33.78	2765.57	2040.93	34.02	2778.57	2053.93	34.23211187
	21	2793	46.543	0.775716667		21	2792.55	2067.91	34.47	2805.55	2080.91	34.68	2818.55	2093.91	34.90	2831.59	2106.94	35.12	2845.55	2120.91	35.35	2858.55	2133.91	35.57	2871.59	2146.94	35.78	2884.59	2159.94	36.00	2898.55	2173.91	36.23	2911.55	2186.91	36.4484233
	22	2926	48.75933333	0.812655556		22	2925.53	2200.88	36.68	2938.53	2213.88	36.90	2951.53	2226.88	37.11	2964.57	2239.92	37.33	2978.53	2253.88	37.56	2991.53	2266.88	37.78	3004.57	2279.92	38.00	3017.57	2292.92	38.22	3031.53	2306.88	38.45	3044.53	2319.88	38.66473472
	23	3059	50.97566667	0.849594444		23	3058.51	2333.86	38.90	3071.51	2346.86	39.11	3084.51	2359.86	39.33	3097.55	2372.90	39.55	3111.51	2386.86	39.78	3124.51	2399.86	40.00	3137.55	2412.90	40.22	3150.55	2425.90	40.43	3164.51	2439.86	40.66	3177.51	2452.86	40.88104615
	24	3192	53.192	0.886533333		24	3191.49	2466.84	41.11	3204.49	2479.84	41.33	3217.49	2492.84	41.55	3230.53	2505.88	41.76	3244.49	2519.84	42.00	3257.49	2532.84	42.21	3270.53	2545.88	42.43	3283.53	2558.88	42.65	3297.49	2572.84	42.88	3310.49	2585.84	43.09735758
	25	3325	55.40833333	0.923472222		25	3324.47	2599.82	43.33	3337.47	2612.82	43.55	3350.47	2625.82	43.76	3363.51	2638.86	43.98	3377.47	2652.82	44.21	3390.47	2665.82	44.43	3403.51	2678.86	44.65	3416.51	2691.86	44.86	3430.47	2705.82	45.10	3443.47	2718.82	45.31366901
	26	3457	57.62466667	0.960411111		26	3457.45	2732.80	45.55	3470.45	2745.80	45.76	3483.45	2758.80	45.98	3496.49	2771.85	46.20	3510.45	2785.80	46.43	3523.45	2798.80	46.65	3536.49	2811.85	46.86	3549.49	2824.85	47.08	3563.45	2838.80	47.31	3576.45	2851.80	47.52998043
	27	3590	59.841	0.99735		27	3590.42	2865.78	47.76	3603.42	2878.78	47.98	3616.42	2891.78	48.20	3629.47	2904.83	48.41	3643.42	2918.78	48.65	3656.42	2931.78	48.86	3669.47	2944.83	49.08	3682.47	2957.83	49.30	3696.42	2971.78	49.53	3709.42	2984.78	49.74629186
	28	3723	62.05733333	1.034288889		28	3723.40	2998.76	49.98	3736.40	3011.76	50.20	3749.40	3024.76	50.41	3762.45	3037.81	50.63	3776.40	3051.76	50.86	3789.40	3064.76	51.08	3802.45	3077.81	51.30	3815.45	3090.81	51.51	3829.40	3104.76	51.75	3842.40	3117.76	51.96260329
	29	3856	64.27366667	1.071227778		29	3856.38	3131.73	52.20	3869.38	3144.73	52.41	3882.38	3157.73	52.63	3895.43	3170.79	52.85	3909.38	3184.73	53.08	3922.38	3197.73	53.30	3935.43	3210.79	53.51	3948.43	3223.79	53.73	3962.38	3237.73	53.96	3975.38	3250.73	54.17891471
	30	3989	66.49	1.108166667		30	3989.36	3264.71	54.41	4002.36	3277.71	54.63	4015.36	3290.71	54.85	4028.41	3303.77	55.06	4042.36	3317.71	55.30	4055.36	3330.71	55.51	4068.41	3343.77	55.73	4081.41	3356.77	55.95	4095.36	3370.71	56.18	4108.36	3383.71	56.39522614
	31	4122	68.70633333	1.145105556		31	4122.34	3397.69	56.63	4135.34	3410.69	56.84	4148.34	3423.69	57.06	4161.39	3436.75	57.28	4175.34	3450.69	57.51	4188.34	3463.69	57.73	4201.39	3476.75	57.95	4214.39	3489.75	58.16	4228.34	3503.69	58.39	4241.34	3516.69	58.61153757
	32	4255	70.92266667	1.182044444		32	4255.32	3530.67	58.84	4268.32	3543.67	59.06	4281.32	3556.67	59.28	4294.37	3569.73	59.50	4308.32	3583.67	59.73	4321.32	3596.67	59.94	4334.37	3609.73	60.16	4347.37	3622.73	60.38	4361.32	3636.67	60.61	4374.32	3649.67	60.82784899
	33	4388	73.139	1.218983333		33	4388.30	3663.65	61.06	4401.30	3676.65	61.28	4414.30	3689.65	61.49	4427.36	3702.71	61.71	4441.30	3716.65	61.94	4454.30	3729.65	62.16	4467.36	3742.71	62.38	4480.36	3755.71	62.60	4494.30	3769.65	62.83	4507.30	3782.65	63.04416042
	34	4521	75.35533333	1.255922222		34	4521.28	3796.63	63.28	4534.28	3809.63	63.49	4547.28	3822.63	63.71	4560.34	3835.69	63.93	4574.28	3849.63	64.16	4587.28	3862.63	64.38	4600.34	3875.69	64.59	4613.34	3888.69	64.81	4627.28	3902.63	65.04	4640.28	3915.63	65.26047185
	35	4654	77.57166667	1.292861111		35	4654.25	3929.61	65.49	4667.25	3942.61	65.71	4680.25	3955.61	65.93	4693.32	3968.67	66.14	4707.25	3982.61	66.38	4720.25	3995.61	66.59	4733.32	4008.67	66.81	4746.32	4021.67	67.03	4760.25	4035.61	67.26	4773.25	4048.61	67.47678327
	36	4787	79.788	1.3298		36	4787.23	4062.59	67.71	4800.23	4075.59	67.93	4813.23	4088.59	68.14	4826.30	4101.65	68.36	4840.23	4115.59	68.59	4853.23	4128.59	68.81	4866.30	4141.65	69.03	4879.30	4154.65	69.24	4893.23	4168.59	69.48	4906.23	4181.59	69.6930947
	37	4920	82.00433333	1.366738889		37	4920.21	4195.56	69.93	4933.21	4208.56	70.14	4946.21	4221.56	70.36	4959.28	4234.63	70.58	4973.21	4248.56	70.81	4986.21	4261.56	71.03	4999.28	4274.63	71.24	5012.28	4287.63	71.46	5026.21	4301.56	71.69	5039.21	4314.56	71.90940613
	38	5053	84.22066667	1.403677778		38	5053.19	4328.54	72.14	5066.19	4341.54	72.36	5079.19	4354.54	72.58	5092.26	4367.61	72.79	5106.19	4381.54	73.03	5119.19	4394.54	73.24	5132.26	4407.61	73.46	5145.26	4420.61	73.68	5159.19	4434.54	73.91	5172.19	4447.54	74.12571755
	39	5186	86.437	1.440616667		39	5186.17	4461.52	74.36	5199.17	4474.52	74.58	5212.17	4487.52	74.79	5225.24	4500.59	75.01	5239.17	4514.52	75.24	5252.17	4527.52	75.46	5265.24	4540.59	75.68	5278.24	4553.59	75.89	5292.17	4567.52	76.13	5305.17	4580.52	76.34202898
	40	5319	88.65333333	1.477555556		40	5319.15	4594.50	76.58	5332.15	4607.50	76.79	5345.15	4620.50	77.01	5358.22	4633.57	77.23	5372.15	4647.50	77.46	5385.15	4660.50	77.68	5398.22	4673.57	77.89	5411.22	4686.57	78.11	5425.15	4700.50	78.34	5438.15	4713.50	78.55834041
	41	5452	90.86966667	1.514494444		41	5452.13	4727.48	78.79	5465.13	4740.48	79.01	5478.13	4753.48	79.22	5491.20	4766.55	79.44	5505.13	4780.48	79.67	5518.13	4793.48	79.89	5531.20	4806.55	80.11	5544.20	4819.55	80.33	5558.13	4833.48	80.56	5571.13	4846.48	80.77465184
	42	5585	93.086	1.551433333		42	5585.10	4860.46	81.01	5598.10	4873.46	81.22	5611.10	4886.46	81.44	5624.18	4899.53	81.66	5638.10	4913.46	81.89	5651.10	4926.46	82.11	5664.18	4939.53	82.33	5677.18	4952.53	82.54	5691.10	4966.46	82.77	5704.10	4979.46	82.99096326
	43	5718	95.30233333	1.588372222		43	5718.08	4993.44	83.22	5731.08	5006.44	83.44	5744.08	5019.44	83.66	5757.16	5032.51	83.88	5771.08	5046.44	84.11	5784.08	5059.44	84.32	5797.16	5072.51	84.54	5810.16	5085.51	84.76	5824.08	5099.44	84.99	5837.08	5112.44	85.20727469
	44	5851	97.51866667	1.625311111		44	5851.06	5126.42	85.44	5864.06	5139.42	85.66	5877.06	5152.42	85.87	5890.14	5165.49	86.09	5904.06	5179.42	86.32	5917.06	5192.42	86.54	5930.14	5205.49	86.76	5943.14	5218.49	86.97	5957.06	5232.42	87.21	5970.06	5245.42	87.42358612
	45	5984	99.735	1.66225		45	5984.04	5259.39	87.66	5997.04	5272.39	87.87	6010.04	5285.39	88.09	6023.12	5298.47	88.31	6037.04	5312.39	88.54	6050.04	5325.39	88.76	6063.12	5338.47	88.97	6076.12	5351.47	89.19	6090.04	5365.39	89.42	6103.04	5378.39	89.63989754
	46	6117	101.9513333	1.699188889		46	6117.02	5392.37	89.87	6130.02	5405.37	90.09	6143.02	5418.37	90.31	6156.10	5431.45	90.52	6170.02	5445.37	90.76	6183.02	5458.37	90.97	6196.10	5471.45	91.19	6209.10	5484.45	91.41	6223.02	5498.37	91.64	6236.02	5511.37	91.85620897
	47	6250	104.1676667	1.736127778		47	6250.00	5525.35	92.09	6263.00	5538.35	92.31	6276.00	5551.35	92.52	6289.08	5564.43	92.74	6303.00	5578.35	92.97	6316.00	5591.35	93.19	6329.08	5604.43	93.41	6342.08	5617.43	93.62	6356.00	5631.35	93.86	6369.00	5644.35	94.0725204
	48	6383	106.384	1.773066667		48	6382.98	5658.33	94.31	6395.98	5671.33	94.52	6408.98	5684.33	94.74	6422.06	5697.42	94.96	6435.98	5711.33	95.19	6448.98	5724.33	95.41	6462.06	5737.42	95.62	6475.06	5750.42	95.84	6488.98	5764.33	96.07	6501.98	5777.33	96.28883182
	49	6516	108.6003333	1.810005556		49	6515.96	5791.31	96.52	6528.96	5804.31	96.74	6541.96	5817.31	96.96	6555.04	5830.40	97.17	6568.96	5844.31	97.41	6581.96	5857.31	97.62	6595.04	5870.40	97.84	6608.04	5883.40	98.06	6621.96	5897.31	98.29	6634.96	5910.31	98.50514325
	50	6649	110.8166667	1.846944444		50	6648.93	5924.29	98.74	6661.93	5937.29	98.95	6674.93	5950.29	99.17	6688.02	5963.38	99.39	6701.93	5977.29	99.62	6714.93	5990.29	99.84	6728.02	6003.38	100.06	6741.02	6016.38	100.27	6754.93	6030.29	100.50	6767.93	6043.29	100.7214547
	51	6782	113.033	1.883883333		51	6781.91	6057.27	100.95	6794.91	6070.27	101.17	6807.91	6083.27	101.39	6821.00	6096.36	101.61	6834.91	6110.27	101.84	6847.91	6123.27	102.05	6861.00	6136.36	102.27	6874.00	6149.36	102.49	6887.91	6163.27	102.72	6900.91	6176.27	102.9377661
	52	6915	115.2493333	1.920822222		52	6914.89	6190.24	103.17	6927.89	6203.24	103.39	6940.89	6216.24	103.60	6953.98	6229.34	103.82	6967.89	6243.24	104.05	6980.89	6256.24	104.27	6993.98	6269.34	104.49	7006.98	6282.34	104.71	7020.89	6296.24	104.94	7033.89	6309.24	105.1540775
	53	7048	117.4656667	1.957761111		53	7047.87	6323.22	105.39	7060.87	6336.22	105.60	7073.87	6349.22	105.82	7086.96	6362.32	106.04	7100.87	6376.22	106.27	7113.87	6389.22	106.49	7126.96	6402.32	106.71	7139.96	6415.32	106.92	7153.87	6429.22	107.15	7166.87	6442.22	107.370389
	54	7181	119.682	1.9947		54	7180.85	6456.20	107.60	7193.85	6469.20	107.82	7206.85	6482.20	108.04	7219.94	6495.30	108.25	7233.85	6509.20	108.49	7246.85	6522.20	108.70	7259.94	6535.30	108.92	7272.94	6548.30	109.14	7286.85	6562.20	109.37	7299.85	6575.20	109.5867004
	55	7314	121.8983333	2.031638889		55	7313.83	6589.18	109.82	7326.83	6602.18	110.04	7339.83	6615.18	110.25	7352.93	6628.28	110.47	7366.83	6642.18	110.70	7379.83	6655.18	110.92	7392.93	6668.28	111.14	7405.93	6681.28	111.35	7419.83	6695.18	111.59	7432.83	6708.18	111.8030118
	56	7447	124.1146667	2.068577778		56	7446.81	6722.16	112.04	7459.81	6735.16	112.25	7472.81	6748.16	112.47	7485.91	6761.26	112.69	7499.81	6775.16	112.92	7512.81	6788.16	113.14	7525.91	6801.26	113.35	7538.91	6814.26	113.57	7552.81	6828.16	113.80	7565.81	6841.16	114.0193232
	57	7580	126.331	2.105516667		57	7579.79	6855.14	114.25	7592.79	6868.14	114.47	7605.79	6881.14	114.69	7618.89	6894.24	114.90	7632.79	6908.14	115.14	7645.79	6921.14	115.35	7658.89	6934.24	115.57	7671.89	6947.24	115.79	7685.79	6961.14	116.02	7698.79	6974.14	116.2356347
	58	7713	128.5473333	2.142455556		58	7712.76	6988.12	116.47	7725.76	7001.12	116.69	7738.76	7014.12	116.90	7751.87	7027.22	117.12	7765.76	7041.12	117.35	7778.76	7054.12	117.57	7791.87	7067.22	117.79	7804.87	7080.22	118.00	7818.76	7094.12	118.24	7831.76	7107.12	118.4519461
	59	7846	130.7636667	2.179394444		59	7845.74	7121.10	118.68	7858.74	7134.10	118.90	7871.74	7147.10	119.12	7884.85	7160.20	119.34	7898.74	7174.10	119.57	7911.74	7187.10	119.78	7924.85	7200.20	120.00	7937.85	7213.20	120.22	7951.74	7227.10	120.45	7964.74	7240.10	120.6682575
	60	7979	132.98	2.216333333		60	7978.72	7254.07	120.90	7991.72	7267.07	121.12	8004.72	7280.07	121.33	8017.83	7293.18	121.55	8031.72	7307.07	121.78	8044.72	7320.07	122.00	8057.83	7333.18	122.22	8070.83	7346.18	122.44	8084.72	7360.07	122.67	8097.72	7373.07	122.8845689
	61	8112	135.1963333	2.253272222		61	8111.70	7387.05	123.12	8124.70	7400.05	123.33	8137.70	7413.05	123.55	8150.81	7426.16	123.77	8164.70	7440.05	124.00	8177.70	7453.05	124.22	8190.81	7466.16	124.44	8203.81	7479.16	124.65	8217.70	7493.05	124.88	8230.70	7506.05	125.1008804
	62	8245	137.4126667	2.290211111		62	8244.68	7520.03	125.33	8257.68	7533.03	125.55	8270.68	7546.03	125.77	8283.79	7559.14	125.99	8297.68	7573.03	126.22	8310.68	7586.03	126.43	8323.79	7599.14	126.65	8336.79	7612.14	126.87	8350.68	7626.03	127.10	8363.68	7639.03	127.3171918
	63	8378	139.629	2.32715		63	8377.66	7653.01	127.55	8390.66	7666.01	127.77	8403.66	7679.01	127.98	8416.77	7692.12	128.20	8430.66	7706.01	128.43	8443.66	7719.01	128.65	8456.77	7732.12	128.87	8469.77	7745.12	129.09	8483.66	7759.01	129.32	8496.66	7772.01	129.5335032
	64	8511	141.8453333	2.364088889		64	8510.64	7785.99	129.77	8523.64	7798.99	129.98	8536.64	7811.99	130.20	8549.75	7825.10	130.42	8563.64	7838.99	130.65	8576.64	7851.99	130.87	8589.75	7865.10	131.09	8602.75	7878.10	131.30	8616.64	7891.99	131.53	8629.64	7904.99	131.7498147
	65	8644	144.0616667	2.401027778		65	8643.61	7918.97	131.98	8656.61	7931.97	132.20	8669.61	7944.97	132.42	8682.73	7958.08	132.63	8696.61	7971.97	132.87	8709.61	7984.97	133.08	8722.73	7998.08	133.30	8735.73	8011.08	133.52	8749.61	8024.97	133.75	8762.61	8037.97	133.9661261
	66	8777	146.278	2.437966667		66	8776.59	8051.95	134.20	8789.59	8064.95	134.42	8802.59	8077.95	134.63	8815.71	8091.06	134.85	8829.59	8104.95	135.08	8842.59	8117.95	135.30	8855.71	8131.06	135.52	8868.71	8144.06	135.73	8882.59	8157.95	135.97	8895.59	8170.95	136.1824375
	67	8910	148.4943333	2.474905556		67	8909.57	8184.92	136.42	8922.57	8197.92	136.63	8935.57	8210.92	136.85	8948.69	8224.04	137.07	8962.57	8237.92	137.30	8975.57	8250.92	137.52	8988.69	8264.04	137.73	9001.69	8277.04	137.95	9015.57	8290.92	138.18	9028.57	8303.92	138.3987489
	68	9043	150.7106667	2.511844444		68	9042.55	8317.90	138.63	9055.55	8330.90	138.85	9068.55	8343.90	139.07	9081.67	8357.02	139.28	9095.55	8370.90	139.52	9108.55	8383.90	139.73	9121.67	8397.02	139.95	9134.67	8410.02	140.17	9148.55	8423.90	140.40	9161.55	8436.90	140.6150604
	69	9176	152.927	2.548783333		69	9175.53	8450.88	140.85	9188.53	8463.88	141.06	9201.53	8476.88	141.28	9214.65	8490.00	141.50	9228.53	8503.88	141.73	9241.53	8516.88	141.95	9254.65	8530.00	142.17	9267.65	8543.00	142.38	9281.53	8556.88	142.61	9294.53	8569.88	142.8313718
	70	9309	155.1433333	2.585722222		70	9308.51	8583.86	143.06	9321.51	8596.86	143.28	9334.51	8609.86	143.50	9347.63	8622.99	143.72	9361.51	8636.86	143.95	9374.51	8649.86	144.16	9387.63	8662.99	144.38	9400.63	8675.99	144.60	9414.51	8689.86	144.83	9427.51	8702.86	145.0476832
	71	9442	157.3596667	2.622661111		71	9441.49	8716.84	145.28	9454.49	8729.84	145.50	9467.49	8742.84	145.71	9480.61	8755.97	145.93	9494.49	8769.84	146.16	9507.49	8782.84	146.38	9520.61	8795.97	146.60	9533.61	8808.97	146.82	9547.49	8822.84	147.05	9560.49	8835.84	147.2639946
	72	9575	159.576	2.6596		72	9574.47	8849.82	147.50	9587.47	8862.82	147.71	9600.47	8875.82	147.93	9613.59	8888.95	148.15	9627.47	8902.82	148.38	9640.47	8915.82	148.60	9653.59	8928.95	148.82	9666.59	8941.95	149.03	9680.47	8955.82	149.26	9693.47	8968.82	149.4803061
	73	9708	161.7923333	2.696538889		73	9707.44	8982.80	149.71	9720.44	8995.80	149.93	9733.44	9008.80	150.15	9746.57	9021.93	150.37	9760.44	9035.80	150.60	9773.44	9048.80	150.81	9786.57	9061.93	151.03	9799.57	9074.93	151.25	9813.44	9088.80	151.48	9826.44	9101.80	151.6966175
	74	9841	164.0086667	2.733477778		74	9840.42	9115.78	151.93	9853.42	9128.78	152.15	9866.42	9141.78	152.36	9879.55	9154.91	152.58	9893.42	9168.78	152.81	9906.42	9181.78	153.03	9919.55	9194.91	153.25	9932.55	9207.91	153.47	9946.42	9221.78	153.70	9959.42	9234.78	153.9129289
	75	9973	166.225	2.770416667		75	9973.40	9248.75	154.15	9986.40	9261.75	154.36	9999.40	9274.75	154.58	10012.53	9287.89	154.80	10026.40	9301.75	155.03	10039.40	9314.75	155.25	10052.53	9327.89	155.46	10065.53	9340.89	155.68	10079.40	9354.75	155.91	10092.40	9367.75	156.1292403
	76	10106	168.4413333	2.807355556		76	10106.38	9381.73	156.36	10119.38	9394.73	156.58	10132.38	9407.73	156.80	10145.52	9420.87	157.01	10159.38	9434.73	157.25	10172.38	9447.73	157.46	10185.52	9460.87	157.68	10198.52	9473.87	157.90	10212.38	9487.73	158.13	10225.38	9500.73	158.3455518
	77	10239	170.6576667	2.844294444		77	10239.36	9514.71	158.58	10252.36	9527.71	158.80	10265.36	9540.71	159.01	10278.50	9553.85	159.23	10292.36	9567.71	159.46	10305.36	9580.71	159.68	10318.50	9593.85	159.90	10331.50	9606.85	160.11	10345.36	9620.71	160.35	10358.36	9633.71	160.5618632
	78	10372	172.874	2.881233333		78	10372.34	9647.69	160.79	10385.34	9660.69	161.01	10398.34	9673.69	161.23	10411.48	9686.83	161.45	10425.34	9700.69	161.68	10438.34	9713.69	161.89	10451.48	9726.83	162.11	10464.48	9739.83	162.33	10478.34	9753.69	162.56	10491.34	9766.69	162.7781746
	79	10505	175.0903333	2.918172222		79	10505.32	9780.67	163.01	10518.32	9793.67	163.23	10531.32	9806.67	163.44	10544.46	9819.81	163.66	10558.32	9833.67	163.89	10571.32	9846.67	164.11	10584.46	9859.81	164.33	10597.46	9872.81	164.55	10611.32	9886.67	164.78	10624.32	9899.67	164.9944861
	80	10638	177.3066667	2.955111111		80	10638.29	9913.65	165.23	10651.29	9926.65	165.44	10664.29	9939.65	165.66	10677.44	9952.79	165.88	10691.29	9966.65	166.11	10704.29	9979.65	166.33	10717.44	9992.79	166.55	10730.44	10005.79	166.76	10744.29	10019.65	166.99	10757.29	10032.65	167.2107975
	81	10771	179.523	2.99205		81	10771.27	10046.63	167.44	10784.27	10059.63	167.66	10797.27	10072.63	167.88	10810.42	10085.77	168.10	10824.27	10099.63	168.33	10837.27	10112.63	168.54	10850.42	10125.77	168.76	10863.42	10138.77	168.98	10877.27	10152.63	169.21	10890.27	10165.63	169.4271089
	82	10904	181.7393333	3.028988889		82	10904.25	10179.61	169.66	10917.25	10192.61	169.88	10930.25	10205.61	170.09	10943.40	10218.75	170.31	10957.25	10232.61	170.54	10970.25	10245.61	170.76	10983.40	10258.75	170.98	10996.40	10271.75	171.20	11010.25	10285.61	171.43	11023.25	10298.61	171.6434203
	83	11037	183.9556667	3.065927778		83	11037.23	10312.58	171.88	11050.23	10325.58	172.09	11063.23	10338.58	172.31	11076.38	10351.73	172.53	11090.23	10365.58	172.76	11103.23	10378.58	172.98	11116.38	10391.73	173.20	11129.38	10404.73	173.41	11143.23	10418.58	173.64	11156.23	10431.58	173.8597318
	84	11170	186.172	3.102866667		84	11170.21	10445.56	174.09	11183.21	10458.56	174.31	11196.21	10471.56	174.53	11209.36	10484.71	174.75	11223.21	10498.56	174.98	11236.21	10511.56	175.19	11249.36	10524.71	175.41	11262.36	10537.71	175.63	11276.21	10551.56	175.86	11289.21	10564.56	176.0760432
	85	11303	188.3883333	3.139805556		85	11303.19	10578.54	176.31	11316.19	10591.54	176.53	11329.19	10604.54	176.74	11342.34	10617.69	176.96	11356.19	10631.54	177.19	11369.19	10644.54	177.41	11382.34	10657.69	177.63	11395.34	10670.69	177.84	11409.19	10684.54	178.08	11422.19	10697.54	178.2923546
	86	11436	190.6046667	3.176744444		86	11436.17	10711.52	178.53	11449.17	10724.52	178.74	11462.17	10737.52	178.96	11475.32	10750.67	179.18	11489.17	10764.52	179.41	11502.17	10777.52	179.63	11515.32	10790.67	179.84	11528.32	10803.67	180.06	11542.17	10817.52	180.29	11555.17	10830.52	180.508666
	87	11569	192.821	3.213683333		87	11569.15	10844.50	180.74	11582.15	10857.50	180.96	11595.15	10870.50	181.17	11608.30	10883.65	181.39	11622.15	10897.50	181.62	11635.15	10910.50	181.84	11648.30	10923.65	182.06	11661.30	10936.65	182.28	11675.15	10950.50	182.51	11688.15	10963.50	182.7249775
	88	11702	195.0373333	3.250622222		88	11702.12	10977.48	182.96	11715.12	10990.48	183.17	11728.12	11003.48	183.39	11741.28	11016.63	183.61	11755.12	11030.48	183.84	11768.12	11043.48	184.06	11781.28	11056.63	184.28	11794.28	11069.63	184.49	11808.12	11083.48	184.72	11821.12	11096.48	184.9412889
	89	11835	197.2536667	3.287561111		89	11835.10	11110.46	185.17	11848.10	11123.46	185.39	11861.10	11136.46	185.61	11874.26	11149.61	185.83	11888.10	11163.46	186.06	11901.10	11176.46	186.27	11914.26	11189.61	186.49	11927.26	11202.61	186.71	11941.10	11216.46	186.94	11954.10	11229.46	187.1576003
	90	11968	199.47	3.3245		90	11968.08	11243.43	187.39	11981.08	11256.43	187.61	11994.08	11269.43	187.82	12007.24	11282.59	188.04	12021.08	11296.43	188.27	12034.08	11309.43	188.49	12047.24	11322.59	188.71	12060.24	11335.59	188.93	12074.08	11349.43	189.16	12087.08	11362.43	189.3739118
	91	12101	201.6863333	3.361438889		91	12101.06	11376.41	189.61	12114.06	11389.41	189.82	12127.06	11402.41	190.04	12140.22	11415.58	190.26	12154.06	11429.41	190.49	12167.06	11442.41	190.71	12180.22	11455.58	190.93	12193.22	11468.58	191.14	12207.06	11482.41	191.37	12220.06	11495.41	191.5902232
	92	12234	203.9026667	3.398377778		92	12234.04	11509.39	191.82	12247.04	11522.39	192.04	12260.04	11535.39	192.26	12273.20	11548.56	192.48	12287.04	11562.39	192.71	12300.04	11575.39	192.92	12313.20	11588.56	193.14	12326.20	11601.56	193.36	12340.04	11615.39	193.59	12353.04	11628.39	193.8065346
	93	12367	206.119	3.435316667		93	12367.02	11642.37	194.04	12380.02	11655.37	194.26	12393.02	11668.37	194.47	12406.18	11681.54	194.69	12420.02	11695.37	194.92	12433.02	11708.37	195.14	12446.18	11721.54	195.36	12459.18	11734.54	195.58	12473.02	11748.37	195.81	12486.02	11761.37	196.022846
	94	12500	208.3353333	3.472255556		94	12500.00	11775.35	196.26	12513.00	11788.35	196.47	12526.00	11801.35	196.69	12539.16	11814.52	196.91	12553.00	11828.35	197.14	12566.00	11841.35	197.36	12579.16	11854.52	197.58	12592.16	11867.52	197.79	12606.00	11881.35	198.02	12619.00	11894.35	198.2391575
	95	12633	210.5516667	3.509194444		95	12632.98	11908.33	198.47	12645.98	11921.33	198.69	12658.98	11934.33	198.91	12672.14	11947.50	199.12	12685.98	11961.33	199.36	12698.98	11974.33	199.57	12712.14	11987.50	199.79	12725.14	12000.50	200.01	12738.98	12014.33	200.24	12751.98	12027.33	200.4554689
	96	12766	212.768	3.546133333		96	12765.95	12041.31	200.69	12778.95	12054.31	200.91	12791.95	12067.31	201.12	12805.12	12080.48	201.34	12818.95	12094.31	201.57	12831.95	12107.31	201.79	12845.12	12120.48	202.01	12858.12	12133.48	202.22	12871.95	12147.31	202.46	12884.95	12160.31	202.6717803
	97	12899	214.9843333	3.583072222		97	12898.93	12174.29	202.90	12911.93	12187.29	203.12	12924.93	12200.29	203.34	12938.10	12213.46	203.56	12951.93	12227.29	203.79	12964.93	12240.29	204.00	12978.10	12253.46	204.22	12991.10	12266.46	204.44	13004.93	12280.29	204.67	13017.93	12293.29	204.8880917
	98	13032	217.2006667	3.620011111		98	13031.91	12307.26	205.12	13044.91	12320.26	205.34	13057.91	12333.26	205.55	13071.09	12346.44	205.77	13084.91	12360.26	206.00	13097.91	12373.26	206.22	13111.09	12386.44	206.44	13124.09	12399.44	206.66	13137.91	12413.26	206.89	13150.91	12426.26	207.1044032
	99	13165	219.417	3.65695		99	13164.89	12440.24	207.34	13177.89	12453.24	207.55	13190.89	12466.24	207.77	13204.07	12479.42	207.99	13217.89	12493.24	208.22	13230.89	12506.24	208.44	13244.07	12519.42	208.66	13257.07	12532.42	208.87	13270.89	12546.24	209.10	13283.89	12559.24	209.3207146
	100	13298	221.6333333	3.693888889		100	13297.87	12573.22	209.55	13310.87	12586.22	209.77	13323.87	12599.22	209.99	13337.05	12612.40	210.21	13350.87	12626.22	210.44	13363.87	12639.22	210.65	13377.05	12652.40	210.87	13390.05	12665.40	211.09	13403.87	12679.22	211.32	13416.87	12692.22	211.537026
	101	13431	223.8496667	3.730827778		101	13430.85	12706.20	211.77	13443.85	12719.20	211.99	13456.85	12732.20	212.20	13470.03	12745.38	212.42	13483.85	12759.20	212.65	13496.85	12772.20	212.87	13510.03	12785.38	213.09	13523.03	12798.38	213.31	13536.85	12812.20	213.54	13549.85	12825.20	213.7533374
	102	13564	226.066	3.767766667		102	13563.83	12839.18	213.99	13576.83	12852.18	214.20	13589.83	12865.18	214.42	13603.01	12878.36	214.64	13616.83	12892.18	214.87	13629.83	12905.18	215.09	13643.01	12918.36	215.31	13656.01	12931.36	215.52	13669.83	12945.18	215.75	13682.83	12958.18	215.9696489
	103	13697	228.2823333	3.804705556		103	13696.80	12972.16	216.20	13709.80	12985.16	216.42	13722.80	12998.16	216.64	13735.99	13011.34	216.86	13749.80	13025.16	217.09	13762.80	13038.16	217.30	13775.99	13051.34	217.52	13788.99	13064.34	217.74	13802.80	13078.16	217.97	13815.80	13091.16	218.1859603
	104	13830	230.4986667	3.841644444		104	13829.78	13105.14	218.42	13842.78	13118.14	218.64	13855.78	13131.14	218.85	13868.97	13144.32	219.07	13882.78	13158.14	219.30	13895.78	13171.14	219.52	13908.97	13184.32	219.74	13921.97	13197.32	219.96	13935.78	13211.14	220.19	13948.78	13224.14	220.4022717
	105	13963	232.715	3.878583333		105	13962.76	13238.11	220.64	13975.76	13251.11	220.85	13988.76	13264.11	221.07	14001.95	13277.30	221.29	14015.76	13291.11	221.52	14028.76	13304.11	221.74	14041.95	13317.30	221.96	14054.95	13330.30	222.17	14068.76	13344.11	222.40	14081.76	13357.11	222.6185832
	106	14096	234.9313333	3.915522222		106	14095.74	13371.09	222.85	14108.74	13384.09	223.07	14121.74	13397.09	223.28	14134.93	13410.28	223.50	14148.74	13424.09	223.73	14161.74	13437.09	223.95	14174.93	13450.28	224.17	14187.93	13463.28	224.39	14201.74	13477.09	224.62	14214.74	13490.09	224.8348946
	107	14229	237.1476667	3.952461111		107	14228.72	13504.07	225.07	14241.72	13517.07	225.28	14254.72	13530.07	225.50	14267.91	13543.26	225.72	14281.72	13557.07	225.95	14294.72	13570.07	226.17	14307.91	13583.26	226.39	14320.91	13596.26	226.60	14334.72	13610.07	226.83	14347.72	13623.07	227.051206
	108	14362	239.364	3.9894		108	14361.70	13637.05	227.28	14374.70	13650.05	227.50	14387.70	13663.05	227.72	14400.89	13676.24	227.94	14414.70	13690.05	228.17	14427.70	13703.05	228.38	14440.89	13716.24	228.60	14453.89	13729.24	228.82	14467.70	13743.05	229.05	14480.70	13756.05	229.2675174
	109	14495	241.5803333	4.026338889		109	14494.68	13770.03	229.50	14507.68	13783.03	229.72	14520.68	13796.03	229.93	14533.87	13809.22	230.15	14547.68	13823.03	230.38	14560.68	13836.03	230.60	14573.87	13849.22	230.82	14586.87	13862.22	231.04	14600.68	13876.03	231.27	14613.68	13889.03	231.4838289
	110	14628	243.7966667	4.063277778		110	14627.66	13903.01	231.72	14640.66	13916.01	231.93	14653.66	13929.01	232.15	14666.85	13942.20	232.37	14680.66	13956.01	232.60	14693.66	13969.01	232.82	14706.85	13982.20	233.04	14719.85	13995.20	233.25	14733.66	14009.01	233.48	14746.66	14022.01	233.7001403
	111	14761	246.013	4.100216667		111	14760.63	14035.99	233.93	14773.63	14048.99	234.15	14786.63	14061.99	234.37	14799.83	14075.18	234.59	14813.63	14088.99	234.82	14826.63	14101.99	235.03	14839.83	14115.18	235.25	14852.83	14128.18	235.47	14866.63	14141.99	235.70	14879.63	14154.99	235.9164517
	112	14894	248.2293333	4.137155556		112	14893.61	14168.97	236.15	14906.61	14181.97	236.37	14919.61	14194.97	236.58	14932.81	14208.16	236.80	14946.61	14221.97	237.03	14959.61	14234.97	237.25	14972.81	14248.16	237.47	14985.81	14261.16	237.69	14999.61	14274.97	237.92	15012.61	14287.97	238.1327631
	113	15027	250.4456667	4.174094444		113	15026.59	14301.94	238.37	15039.59	14314.94	238.58	15052.59	14327.94	238.80	15065.79	14341.15	239.02	15079.59	14354.94	239.25	15092.59	14367.94	239.47	15105.79	14381.15	239.69	15118.79	14394.15	239.90	15132.59	14407.94	240.13	15145.59	14420.94	240.3490746
	114	15160	252.662	4.211033333		114	15159.57	14434.92	240.58	15172.57	14447.92	240.80	15185.57	14460.92	241.02	15198.77	14474.13	241.24	15212.57	14487.92	241.47	15225.57	14500.92	241.68	15238.77	14514.13	241.90	15251.77	14527.13	242.12	15265.57	14540.92	242.35	15278.57	14553.92	242.565386
	115	15293	254.8783333	4.247972222		115	15292.55	14567.90	242.80	15305.55	14580.90	243.02	15318.55	14593.90	243.23	15331.75	14607.11	243.45	15345.55	14620.90	243.68	15358.55	14633.90	243.90	15371.75	14647.11	244.12	15384.75	14660.11	244.34	15398.55	14673.90	244.57	15411.55	14686.90	244.7816974
	116	15426	257.0946667	4.284911111		116	15425.53	14700.88	245.01	15438.53	14713.88	245.23	15451.53	14726.88	245.45	15464.73	14740.09	245.67	15478.53	14753.88	245.90	15491.53	14766.88	246.11	15504.73	14780.09	246.33	15517.73	14793.09	246.55	15531.53	14806.88	246.78	15544.53	14819.88	246.9980089
	117	15559	259.311	4.32185		117	15558.51	14833.86	247.23	15571.51	14846.86	247.45	15584.51	14859.86	247.66	15597.71	14873.07	247.88	15611.51	14886.86	248.11	15624.51	14899.86	248.33	15637.71	14913.07	248.55	15650.71	14926.07	248.77	15664.51	14939.86	249.00	15677.51	14952.86	249.2143203
	118	15692	261.5273333	4.358788889		118	15691.48	14966.84	249.45	15704.48	14979.84	249.66	15717.48	14992.84	249.88	15730.69	15006.05	250.10	15744.48	15019.84	250.33	15757.48	15032.84	250.55	15770.69	15046.05	250.77	15783.69	15059.05	250.98	15797.48	15072.84	251.21	15810.48	15085.84	251.4306317
	119	15825	263.7436667	4.395727778		119	15824.46	15099.82	251.66	15837.46	15112.82	251.88	15850.46	15125.82	252.10	15863.67	15139.03	252.32	15877.46	15152.82	252.55	15890.46	15165.82	252.76	15903.67	15179.03	252.98	15916.67	15192.03	253.20	15930.46	15205.82	253.43	15943.46	15218.82	253.6469431
	120	15958	265.96	4.432666667		120	15957.44	15232.80	253.88	15970.44	15245.80	254.10	15983.44	15258.80	254.31	15996.66	15272.01	254.53	16010.44	15285.80	254.76	16023.44	15298.80	254.98	16036.66	15312.01	255.20	16049.66	15325.01	255.42	16063.44	15338.80	255.65	16076.44	15351.80	255.8632546
	121	16091	268.1763333	4.469605556		121	16090.42	15365.77	256.10	16103.42	15378.77	256.31	16116.42	15391.77	256.53	16129.64	15404.99	256.75	16143.42	15418.77	256.98	16156.42	15431.77	257.20	16169.64	15444.99	257.42	16182.64	15457.99	257.63	16196.42	15471.77	257.86	16209.42	15484.77	258.079566
	122	16224	270.3926667	4.506544444		122	16223.40	15498.75	258.31	16236.40	15511.75	258.53	16249.40	15524.75	258.75	16262.62	15537.97	258.97	16276.40	15551.75	259.20	16289.40	15564.75	259.41	16302.62	15577.97	259.63	16315.62	15590.97	259.85	16329.40	15604.75	260.08	16342.40	15617.75	260.2958774
	123	16357	272.609	4.543483333		123	16356.38	15631.73	260.53	16369.38	15644.73	260.75	16382.38	15657.73	260.96	16395.60	15670.95	261.18	16409.38	15684.73	261.41	16422.38	15697.73	261.63	16435.60	15710.95	261.85	16448.60	15723.95	262.07	16462.38	15737.73	262.30	16475.38	15750.73	262.5121888
	124	16490	274.8253333	4.580422222		124	16489.36	15764.71	262.75	16502.36	15777.71	262.96	16515.36	15790.71	263.18	16528.58	15803.93	263.40	16542.36	15817.71	263.63	16555.36	15830.71	263.85	16568.58	15843.93	264.07	16581.58	15856.93	264.28	16595.36	15870.71	264.51	16608.36	15883.71	264.7285003
	125	16623	277.0416667	4.617361111		125	16622.34	15897.69	264.96	16635.34	15910.69	265.18	16648.34	15923.69	265.39	16661.56	15936.91	265.62	16675.34	15950.69	265.84	16688.34	15963.69	266.06	16701.56	15976.91	266.28	16714.56	15989.91	266.50	16728.34	16003.69	266.73	16741.34	16016.69	266.9448117
	126	16755	279.258	4.6543		126	16755.31	16030.67	267.18	16768.31	16043.67	267.39	16781.31	16056.67	267.61	16794.54	16069.89	267.83	16808.31	16083.67	268.06	16821.31	16096.67	268.28	16834.54	16109.89	268.50	16847.54	16122.89	268.71	16861.31	16136.67	268.94	16874.31	16149.67	269.1611231
	127	16888	281.4743333	4.691238889		127	16888.29	16163.65	269.39	16901.29	16176.65	269.61	16914.29	16189.65	269.83	16927.52	16202.87	270.05	16941.29	16216.65	270.28	16954.29	16229.65	270.49	16967.52	16242.87	270.71	16980.52	16255.87	270.93	16994.29	16269.65	271.16	17007.29	16282.65	271.3774345
	128	17021	283.6906667	4.728177778		128	17021.27	16296.62	271.61	17034.27	16309.62	271.83	17047.27	16322.62	272.04	17060.50	16335.85	272.26	17074.27	16349.62	272.49	17087.27	16362.62	272.71	17100.50	16375.85	272.93	17113.50	16388.85	273.15	17127.27	16402.62	273.38	17140.27	16415.62	273.593746
	129	17154	285.907	4.765116667		129	17154.25	16429.60	273.83	17167.25	16442.60	274.04	17180.25	16455.60	274.26	17193.48	16468.83	274.48	17207.25	16482.60	274.71	17220.25	16495.60	274.93	17233.48	16508.83	275.15	17246.48	16521.83	275.36	17260.25	16535.60	275.59	17273.25	16548.60	275.8100574
	130	17287	288.1233333	4.802055556		130	17287.23	16562.58	276.04	17300.23	16575.58	276.26	17313.23	16588.58	276.48	17326.46	16601.81	276.70	17340.23	16615.58	276.93	17353.23	16628.58	277.14	17366.46	16641.81	277.36	17379.46	16654.81	277.58	17393.23	16668.58	277.81	17406.23	16681.58	278.0263688
	131	17420	290.3396667	4.838994444		131	17420.21	16695.56	278.26	17433.21	16708.56	278.48	17446.21	16721.56	278.69	17459.44	16734.79	278.91	17473.21	16748.56	279.14	17486.21	16761.56	279.36	17499.44	16774.79	279.58	17512.44	16787.79	279.80	17526.21	16801.56	280.03	17539.21	16814.56	280.2426803
	132	17553	292.556	4.875933333		132	17553.19	16828.54	280.48	17566.19	16841.54	280.69	17579.19	16854.54	280.91	17592.42	16867.77	281.13	17606.19	16881.54	281.36	17619.19	16894.54	281.58	17632.42	16907.77	281.80	17645.42	16920.77	282.01	17659.19	16934.54	282.24	17672.19	16947.54	282.4589917
	133	17686	294.7723333	4.912872222		133	17686.17	16961.52	282.69	17699.17	16974.52	282.91	17712.17	16987.52	283.13	17725.40	17000.75	283.35	17739.17	17014.52	283.58	17752.17	17027.52	283.79	17765.40	17040.75	284.01	17778.40	17053.75	284.23	17792.17	17067.52	284.46	17805.17	17080.52	284.6753031
	134	17819	296.9886667	4.949811111		134	17819.14	17094.50	284.91	17832.14	17107.50	285.12	17845.14	17120.50	285.34	17858.38	17133.73	285.56	17872.14	17147.50	285.79	17885.14	17160.50	286.01	17898.38	17173.73	286.23	17911.38	17186.73	286.45	17925.14	17200.50	286.67	17938.14	17213.50	286.8916145
	135	17952	299.205	4.98675		135	17952.12	17227.48	287.12	17965.12	17240.48	287.34	17978.12	17253.48	287.56	17991.36	17266.72	287.78	18005.12	17280.48	288.01	18018.12	17293.48	288.22	18031.36	17306.72	288.45	18044.36	17319.72	288.66	18058.12	17333.48	288.89	18071.12	17346.48	289.107926
	136	18085	301.4213333	5.023688889		136	18085.10	17360.45	289.34	18098.10	17373.45	289.56	18111.10	17386.45	289.77	18124.34	17399.70	289.99	18138.10	17413.45	290.22	18151.10	17426.45	290.44	18164.34	17439.70	290.66	18177.34	17452.70	290.88	18191.10	17466.45	291.11	18204.10	17479.45	291.3242374
	137	18218	303.6376667	5.060627778		137	18218.08	17493.43	291.56	18231.08	17506.43	291.77	18244.08	17519.43	291.99	18257.32	17532.68	292.21	18271.08	17546.43	292.44	18284.08	17559.43	292.66	18297.32	17572.68	292.88	18310.32	17585.68	293.09	18324.08	17599.43	293.32	18337.08	17612.43	293.5405488
	138	18351	305.854	5.097566667		138	18351.06	17626.41	293.77	18364.06	17639.41	293.99	18377.06	17652.41	294.21	18390.30	17665.66	294.43	18404.06	17679.41	294.66	18417.06	17692.41	294.87	18430.30	17705.66	295.09	18443.30	17718.66	295.31	18457.06	17732.41	295.54	18470.06	17745.41	295.7568602
	139	18484	308.0703333	5.134505556		139	18484.04	17759.39	295.99	18497.04	17772.39	296.21	18510.04	17785.39	296.42	18523.28	17798.64	296.64	18537.04	17812.39	296.87	18550.04	17825.39	297.09	18563.28	17838.64	297.31	18576.28	17851.64	297.53	18590.04	17865.39	297.76	18603.04	17878.39	297.9731717
	140	18617	310.2866667	5.171444444		140	18617.02	17892.37	298.21	18630.02	17905.37	298.42	18643.02	17918.37	298.64	18656.26	17931.62	298.86	18670.02	17945.37	299.09	18683.02	17958.37	299.31	18696.26	17971.62	299.53	18709.26	17984.62	299.74	18723.02	17998.37	299.97	18736.02	18011.37	300.1894831
	141	18750	312.503	5.208383333		141	18749.99	18025.35	300.42	18762.99	18038.35	300.64	18775.99	18051.35	300.86	18789.25	18064.60	301.08	18802.99	18078.35	301.31	18815.99	18091.35	301.52	18829.25	18104.60	301.74	18842.25	18117.60	301.96	18855.99	18131.35	302.19	18868.99	18144.35	302.4057945
	142	18883	314.7193333	5.245322222		142	18882.97	18158.33	302.64	18895.97	18171.33	302.86	18908.97	18184.33	303.07	18922.23	18197.58	303.29	18935.97	18211.33	303.52	18948.97	18224.33	303.74	18962.23	18237.58	303.96	18975.23	18250.58	304.18	18988.97	18264.33	304.41	19001.97	18277.33	304.622106
	143	19016	316.9356667	5.282261111		143	19015.95	18291.31	304.86	19028.95	18304.31	305.07	19041.95	18317.31	305.29	19055.21	18330.56	305.51	19068.95	18344.31	305.74	19081.95	18357.31	305.96	19095.21	18370.56	306.18	19108.21	18383.56	306.39	19121.95	18397.31	306.62	19134.95	18410.31	306.8384174
	144	19149	319.152	5.3192		144	19148.93	18424.28	307.07	19161.93	18437.28	307.29	19174.93	18450.28	307.50	19188.19	18463.54	307.73	19201.93	18477.28	307.95	19214.93	18490.28	308.17	19228.19	18503.54	308.39	19241.19	18516.54	308.61	19254.93	18530.28	308.84	19267.93	18543.28	309.0547288
	145	19282	321.3683333	5.356138889		145	19281.91	18557.26	309.29	19294.91	18570.26	309.50	19307.91	18583.26	309.72	19321.17	18596.52	309.94	19334.91	18610.26	310.17	19347.91	18623.26	310.39	19361.17	18636.52	310.61	19374.17	18649.52	310.83	19387.91	18663.26	311.05	19400.91	18676.26	311.2710402
	146	19415	323.5846667	5.393077778		146	19414.89	18690.24	311.50	19427.89	18703.24	311.72	19440.89	18716.24	311.94	19454.15	18729.50	312.16	19467.89	18743.24	312.39	19480.89	18756.24	312.60	19494.15	18769.50	312.83	19507.15	18782.50	313.04	19520.89	18796.24	313.27	19533.89	18809.24	313.4873517
	147	19548	325.801	5.430016667		147	19547.87	18823.22	313.72	19560.87	18836.22	313.94	19573.87	18849.22	314.15	19587.13	18862.48	314.37	19600.87	18876.22	314.60	19613.87	18889.22	314.82	19627.13	18902.48	315.04	19640.13	18915.48	315.26	19653.87	18929.22	315.49	19666.87	18942.22	315.7036631
	148	19681	328.0173333	5.466955556		148	19680.85	18956.20	315.94	19693.85	18969.20	316.15	19706.85	18982.20	316.37	19720.11	18995.46	316.59	19733.85	19009.20	316.82	19746.85	19022.20	317.04	19760.11	19035.46	317.26	19773.11	19048.46	317.47	19786.85	19062.20	317.70	19799.85	19075.20	317.9199745
	149	19814	330.2336667	5.503894444		149	19813.82	19089.18	318.15	19826.82	19102.18	318.37	19839.82	19115.18	318.59	19853.09	19128.44	318.81	19866.82	19142.18	319.04	19879.82	19155.18	319.25	19893.09	19168.44	319.47	19906.09	19181.44	319.69	19919.82	19195.18	319.92	19932.82	19208.18	320.1362859
	150	19947	332.45	5.540833333		150	19946.80	19222.16	320.37	19959.80	19235.16	320.59	19972.80	19248.16	320.80	19986.07	19261.42	321.02	19999.80	19275.16	321.25	20012.80	19288.16	321.47	20026.07	19301.42	321.69	20039.07	19314.42	321.91	20052.80	19328.16	322.14	20065.80	19341.16	322.3525974
	151	20080	334.6663333	5.577772222		151	20079.78	19355.13	322.59	20092.78	19368.13	322.80	20105.78	19381.13	323.02	20119.05	19394.40	323.24	20132.78	19408.13	323.47	20145.78	19421.13	323.69	20159.05	19434.40	323.91	20172.05	19447.40	324.12	20185.78	19461.13	324.35	20198.78	19474.13	324.5689088
	152	20213	336.8826667	5.614711111		152	20212.76	19488.11	324.80	20225.76	19501.11	325.02	20238.76	19514.11	325.24	20252.03	19527.38	325.46	20265.76	19541.11	325.69	20278.76	19554.11	325.90	20292.03	19567.38	326.12	20305.03	19580.38	326.34	20318.76	19594.11	326.57	20331.76	19607.11	326.7852202
	153	20346	339.099	5.65165		153	20345.74	19621.09	327.02	20358.74	19634.09	327.23	20371.74	19647.09	327.45	20385.01	19660.36	327.67	20398.74	19674.09	327.90	20411.74	19687.09	328.12	20425.01	19700.36	328.34	20438.01	19713.36	328.56	20451.74	19727.09	328.78	20464.74	19740.09	329.0015316
	154	20479	341.3153333	5.688588889		154	20478.72	19754.07	329.23	20491.72	19767.07	329.45	20504.72	19780.07	329.67	20517.99	19793.34	329.89	20531.72	19807.07	330.12	20544.72	19820.07	330.33	20557.99	19833.34	330.56	20570.99	19846.34	330.77	20584.72	19860.07	331.00	20597.72	19873.07	331.2178431
	155	20612	343.5316667	5.725527778		155	20611.70	19887.05	331.45	20624.70	19900.05	331.67	20637.70	19913.05	331.88	20650.97	19926.32	332.11	20664.70	19940.05	332.33	20677.70	19953.05	332.55	20690.97	19966.32	332.77	20703.97	19979.32	332.99	20717.70	19993.05	333.22	20730.70	20006.05	333.4341545
	156	20745	345.748	5.762466667		156	20744.67	20020.03	333.67	20757.67	20033.03	333.88	20770.67	20046.03	334.10	20783.95	20059.31	334.32	20797.67	20073.03	334.55	20810.67	20086.03	334.77	20823.95	20099.31	334.99	20836.95	20112.31	335.21	20850.67	20126.03	335.43	20863.67	20139.03	335.6504659
	157	20878	347.9643333	5.799405556		157	20877.65	20153.01	335.88	20890.65	20166.01	336.10	20903.65	20179.01	336.32	20916.93	20192.29	336.54	20930.65	20206.01	336.77	20943.65	20219.01	336.98	20956.93	20232.29	337.20	20969.93	20245.29	337.42	20983.65	20259.01	337.65	20996.65	20272.01	337.8667774
	158	21011	350.1806667	5.836344444		158	21010.63	20285.99	338.10	21023.63	20298.99	338.32	21036.63	20311.99	338.53	21049.91	20325.27	338.75	21063.63	20338.99	338.98	21076.63	20351.99	339.20	21089.91	20365.27	339.42	21102.91	20378.27	339.64	21116.63	20391.99	339.87	21129.63	20404.99	340.0830888
	159	21144	352.397	5.873283333		159	21143.61	20418.96	340.32	21156.61	20431.96	340.53	21169.61	20444.96	340.75	21182.89	20458.25	340.97	21196.61	20471.96	341.20	21209.61	20484.96	341.42	21222.89	20498.25	341.64	21235.89	20511.25	341.85	21249.61	20524.96	342.08	21262.61	20537.96	342.2994002
	160	21277	354.6133333	5.910222222		160	21276.59	20551.94	342.53	21289.59	20564.94	342.75	21302.59	20577.94	342.97	21315.87	20591.23	343.19	21329.59	20604.94	343.42	21342.59	20617.94	343.63	21355.87	20631.23	343.85	21368.87	20644.23	344.07	21382.59	20657.94	344.30	21395.59	20670.94	344.5157116
	161	21410	356.8296667	5.947161111		161	21409.57	20684.92	344.75	21422.57	20697.92	344.97	21435.57	20710.92	345.18	21448.85	20724.21	345.40	21462.57	20737.92	345.63	21475.57	20750.92	345.85	21488.85	20764.21	346.07	21501.85	20777.21	346.29	21515.57	20790.92	346.52	21528.57	20803.92	346.7320231
	162	21543	359.046	5.9841		162	21542.55	20817.90	346.97	21555.55	20830.90	347.18	21568.55	20843.90	347.40	21581.83	20857.19	347.62	21595.55	20870.90	347.85	21608.55	20883.90	348.07	21621.83	20897.19	348.29	21634.83	20910.19	348.50	21648.55	20923.90	348.73	21661.55	20936.90	348.9483345
	163	21676	361.2623333	6.021038889		163	21675.53	20950.88	349.18	21688.53	20963.88	349.40	21701.53	20976.88	349.61	21714.82	20990.17	349.84	21728.53	21003.88	350.06	21741.53	21016.88	350.28	21754.82	21030.17	350.50	21767.82	21043.17	350.72	21781.53	21056.88	350.95	21794.53	21069.88	351.1646459
	164	21809	363.4786667	6.057977778		164	21808.50	21083.86	351.40	21821.50	21096.86	351.61	21834.50	21109.86	351.83	21847.80	21123.15	352.05	21861.50	21136.86	352.28	21874.50	21149.86	352.50	21887.80	21163.15	352.72	21900.80	21176.15	352.94	21914.50	21189.86	353.16	21927.50	21202.86	353.3809573
	165	21942	365.695	6.094916667		165	21941.48	21216.84	353.61	21954.48	21229.84	353.83	21967.48	21242.84	354.05	21980.78	21256.13	354.27	21994.48	21269.84	354.50	22007.48	21282.84	354.71	22020.78	21296.13	354.94	22033.78	21309.13	355.15	22047.48	21322.84	355.38	22060.48	21335.84	355.5972688
	166	22075	367.9113333	6.131855556		166	22074.46	21349.81	355.83	22087.46	21362.81	356.05	22100.46	21375.81	356.26	22113.76	21389.11	356.49	22127.46	21402.81	356.71	22140.46	21415.81	356.93	22153.76	21429.11	357.15	22166.76	21442.11	357.37	22180.46	21455.81	357.60	22193.46	21468.81	357.8135802
	167	22208	370.1276667	6.168794444		167	22207.44	21482.79	358.05	22220.44	21495.79	358.26	22233.44	21508.79	358.48	22246.74	21522.09	358.70	22260.44	21535.79	358.93	22273.44	21548.79	359.15	22286.74	21562.09	359.37	22299.74	21575.09	359.58	22313.44	21588.79	359.81	22326.44	21601.79	360.0298916
	168	22341	372.344	6.205733333		168	22340.42	21615.77	360.26	22353.42	21628.77	360.48	22366.42	21641.77	360.70	22379.72	21655.07	360.92	22393.42	21668.77	361.15	22406.42	21681.77	361.36	22419.72	21695.07	361.58	22432.72	21708.07	361.80	22446.42	21721.77	362.03	22459.42	21734.77	362.246203
	169	22474	374.5603333	6.242672222		169	22473.40	21748.75	362.48	22486.40	21761.75	362.70	22499.40	21774.75	362.91	22512.70	21788.05	363.13	22526.40	21801.75	363.36	22539.40	21814.75	363.58	22552.70	21828.05	363.80	22565.70	21841.05	364.02	22579.40	21854.75	364.25	22592.40	21867.75	364.4625145
	170	22607	376.7766667	6.279611111		170	22606.38	21881.73	364.70	22619.38	21894.73	364.91	22632.38	21907.73	365.13	22645.68	21921.03	365.35	22659.38	21934.73	365.58	22672.38	21947.73	365.80	22685.68	21961.03	366.02	22698.68	21974.03	366.23	22712.38	21987.73	366.46	22725.38	22000.73	366.6788259
	171	22740	378.993	6.31655		171	22739.36	22014.71	366.91	22752.36	22027.71	367.13	22765.36	22040.71	367.35	22778.66	22054.01	367.57	22792.36	22067.71	367.80	22805.36	22080.71	368.01	22818.66	22094.01	368.23	22831.66	22107.01	368.45	22845.36	22120.71	368.68	22858.36	22133.71	368.8951373
	172	22873	381.2093333	6.353488889		172	22872.33	22147.69	369.13	22885.33	22160.69	369.34	22898.33	22173.69	369.56	22911.64	22186.99	369.78	22925.33	22200.69	370.01	22938.33	22213.69	370.23	22951.64	22226.99	370.45	22964.64	22239.99	370.67	22978.33	22253.69	370.89	22991.33	22266.69	371.1114488
	173	23006	383.4256667	6.390427778		173	23005.31	22280.67	371.34	23018.31	22293.67	371.56	23031.31	22306.67	371.78	23044.62	22319.97	372.00	23058.31	22333.67	372.23	23071.31	22346.67	372.44	23084.62	22359.97	372.67	23097.62	22372.97	372.88	23111.31	22386.67	373.11	23124.31	22399.67	373.3277602
	174	23139	385.642	6.427366667		174	23138.29	22413.64	373.56	23151.29	22426.64	373.78	23164.29	22439.64	373.99	23177.60	22452.95	374.22	23191.29	22466.64	374.44	23204.29	22479.64	374.66	23217.60	22492.95	374.88	23230.60	22505.95	375.10	23244.29	22519.64	375.33	23257.29	22532.64	375.5440716
	175	23271	387.8583333	6.464305556		175	23271.27	22546.62	375.78	23284.27	22559.62	375.99	23297.27	22572.62	376.21	23310.58	22585.93	376.43	23324.27	22599.62	376.66	23337.27	22612.62	376.88	23350.58	22625.93	377.10	23363.58	22638.93	377.32	23377.27	22652.62	377.54	23390.27	22665.62	377.760383
	176	23404	390.0746667	6.501244444		176	23404.25	22679.60	377.99	23417.25	22692.60	378.21	23430.25	22705.60	378.43	23443.56	22718.91	378.65	23457.25	22732.60	378.88	23470.25	22745.60	379.09	23483.56	22758.91	379.32	23496.56	22771.91	379.53	23510.25	22785.60	379.76	23523.25	22798.60	379.9766945
	177	23537	392.291	6.538183333		177	23537.23	22812.58	380.21	23550.23	22825.58	380.43	23563.23	22838.58	380.64	23576.54	22851.89	380.86	23590.23	22865.58	381.09	23603.23	22878.58	381.31	23616.54	22891.89	381.53	23629.54	22904.89	381.75	23643.23	22918.58	381.98	23656.23	22931.58	382.1930059
	178	23670	394.5073333	6.575122222		178	23670.21	22945.56	382.43	23683.21	22958.56	382.64	23696.21	22971.56	382.86	23709.52	22984.88	383.08	23723.21	22998.56	383.31	23736.21	23011.56	383.53	23749.52	23024.88	383.75	23762.52	23037.88	383.96	23776.21	23051.56	384.19	23789.21	23064.56	384.4093173
	179	23803	396.7236667	6.612061111		179	23803.18	23078.54	384.64	23816.18	23091.54	384.86	23829.18	23104.54	385.08	23842.50	23117.86	385.30	23856.18	23131.54	385.53	23869.18	23144.54	385.74	23882.50	23157.86	385.96	23895.50	23170.86	386.18	23909.18	23184.54	386.41	23922.18	23197.54	386.6256287
	180	23936	398.94	6.649		180	23936.16	23211.52	386.86	23949.16	23224.52	387.08	23962.16	23237.52	387.29	23975.48	23250.84	387.51	23989.16	23264.52	387.74	24002.16	23277.52	387.96	24015.48	23290.84	388.18	24028.48	23303.84	388.40	24042.16	23317.52	388.63	24055.16	23330.52	388.8419402
	181	24069	401.1563333	6.685938889		181	24069.14	23344.50	389.07	24082.14	23357.50	389.29	24095.14	23370.50	389.51	24108.46	23383.82	389.73	24122.14	23397.50	389.96	24135.14	23410.50	390.17	24148.46	23423.82	390.40	24161.46	23436.82	390.61	24175.14	23450.50	390.84	24188.14	23463.50	391.0582516
	182	24202	403.3726667	6.722877778		182	24202.12	23477.47	391.29	24215.12	23490.47	391.51	24228.12	23503.47	391.72	24241.44	23516.80	391.95	24255.12	23530.47	392.17	24268.12	23543.47	392.39	24281.44	23556.80	392.61	24294.44	23569.80	392.83	24308.12	23583.47	393.06	24321.12	23596.47	393.274563
	183	24335	405.589	6.759816667		183	24335.10	23610.45	393.51	24348.10	23623.45	393.72	24361.10	23636.45	393.94	24374.42	23649.78	394.16	24388.10	23663.45	394.39	24401.10	23676.45	394.61	24414.42	23689.78	394.83	24427.42	23702.78	395.05	24441.10	23716.45	395.27	24454.10	23729.45	395.4908745
	184	24468	407.8053333	6.796755556		184	24468.08	23743.43	395.72	24481.08	23756.43	395.94	24494.08	23769.43	396.16	24507.40	23782.76	396.38	24521.08	23796.43	396.61	24534.08	23809.43	396.82	24547.40	23822.76	397.05	24560.40	23835.76	397.26	24574.08	23849.43	397.49	24587.08	23862.43	397.7071859
	185	24601	410.0216667	6.833694444		185	24601.06	23876.41	397.94	24614.06	23889.41	398.16	24627.06	23902.41	398.37	24640.39	23915.74	398.60	24654.06	23929.41	398.82	24667.06	23942.41	399.04	24680.39	23955.74	399.26	24693.39	23968.74	399.48	24707.06	23982.41	399.71	24720.06	23995.41	399.9234973
	186	24734	412.238	6.870633333		186	24734.04	24009.39	400.16	24747.04	24022.39	400.37	24760.04	24035.39	400.59	24773.37	24048.72	400.81	24787.04	24062.39	401.04	24800.04	24075.39	401.26	24813.37	24088.72	401.48	24826.37	24101.72	401.70	24840.04	24115.39	401.92	24853.04	24128.39	402.1398087
	187	24867	414.4543333	6.907572222		187	24867.01	24142.37	402.37	24880.01	24155.37	402.59	24893.01	24168.37	402.81	24906.35	24181.70	403.03	24920.01	24195.37	403.26	24933.01	24208.37	403.47	24946.35	24221.70	403.69	24959.35	24234.70	403.91	24973.01	24248.37	404.14	24986.01	24261.37	404.3561202
	188	25000	416.6706667	6.944511111		188	24999.99	24275.35	404.59	25012.99	24288.35	404.81	25025.99	24301.35	405.02	25039.33	24314.68	405.24	25052.99	24328.35	405.47	25065.99	24341.35	405.69	25079.33	24354.68	405.91	25092.33	24367.68	406.13	25105.99	24381.35	406.36	25118.99	24394.35	406.5724316
	189	25133	418.887	6.98145		189	25132.97	24408.32	406.81	25145.97	24421.32	407.02	25158.97	24434.32	407.24	25172.31	24447.66	407.46	25185.97	24461.32	407.69	25198.97	24474.32	407.91	25212.31	24487.66	408.13	25225.31	24500.66	408.34	25238.97	24514.32	408.57	25251.97	24527.32	408.788743
	190	25266	421.1033333	7.018388889		190	25265.95	24541.30	409.02	25278.95	24554.30	409.24	25291.95	24567.30	409.46	25305.29	24580.64	409.68	25318.95	24594.30	409.91	25331.95	24607.30	410.12	25345.29	24620.64	410.34	25358.29	24633.64	410.56	25371.95	24647.30	410.79	25384.95	24660.30	411.0050544
	191	25399	423.3196667	7.055327778		191	25398.93	24674.28	411.24	25411.93	24687.28	411.45	25424.93	24700.28	411.67	25438.27	24713.62	411.89	25451.93	24727.28	412.12	25464.93	24740.28	412.34	25478.27	24753.62	412.56	25491.27	24766.62	412.78	25504.93	24780.28	413.00	25517.93	24793.28	413.2213659
	192	25532	425.536	7.092266667		192	25531.91	24807.26	413.45	25544.91	24820.26	413.67	25557.91	24833.26	413.89	25571.25	24846.60	414.11	25584.91	24860.26	414.34	25597.91	24873.26	414.55	25611.25	24886.60	414.78	25624.25	24899.60	414.99	25637.91	24913.26	415.22	25650.91	24926.26	415.4376773
	193	25665	427.7523333	7.129205556		193	25664.89	24940.24	415.67	25677.89	24953.24	415.89	25690.89	24966.24	416.10	25704.23	24979.58	416.33	25717.89	24993.24	416.55	25730.89	25006.24	416.77	25744.23	25019.58	416.99	25757.23	25032.58	417.21	25770.89	25046.24	417.44	25783.89	25059.24	417.6539887
	194	25798	429.9686667	7.166144444		194	25797.87	25073.22	417.89	25810.87	25086.22	418.10	25823.87	25099.22	418.32	25837.21	25112.56	418.54	25850.87	25126.22	418.77	25863.87	25139.22	418.99	25877.21	25152.56	419.21	25890.21	25165.56	419.43	25903.87	25179.22	419.65	25916.87	25192.22	419.8703001
	195	25931	432.185	7.203083333		195	25930.84	25206.20	420.10	25943.84	25219.20	420.32	25956.84	25232.20	420.54	25970.19	25245.54	420.76	25983.84	25259.20	420.99	25996.84	25272.20	421.20	26010.19	25285.54	421.43	26023.19	25298.54	421.64	26036.84	25312.20	421.87	26049.84	25325.20	422.0866116
	196	26064	434.4013333	7.240022222		196	26063.82	25339.18	422.32	26076.82	25352.18	422.54	26089.82	25365.18	422.75	26103.17	25378.52	422.98	26116.82	25392.18	423.20	26129.82	25405.18	423.42	26143.17	25418.52	423.64	26156.17	25431.52	423.86	26169.82	25445.18	424.09	26182.82	25458.18	424.302923
	197	26197	436.6176667	7.276961111		197	26196.80	25472.15	424.54	26209.80	25485.15	424.75	26222.80	25498.15	424.97	26236.15	25511.50	425.19	26249.80	25525.15	425.42	26262.80	25538.15	425.64	26276.15	25551.50	425.86	26289.15	25564.50	426.08	26302.80	25578.15	426.30	26315.80	25591.15	426.5192344
	198	26330	438.834	7.3139		198	26329.78	25605.13	426.75	26342.78	25618.13	426.97	26355.78	25631.13	427.19	26369.13	25644.48	427.41	26382.78	25658.13	427.64	26395.78	25671.13	427.85	26409.13	25684.48	428.07	26422.13	25697.48	428.29	26435.78	25711.13	428.52	26448.78	25724.13	428.7355459
	199	26463	441.0503333	7.350838889		199	26462.76	25738.11	428.97	26475.76	25751.11	429.19	26488.76	25764.11	429.40	26502.11	25777.46	429.62	26515.76	25791.11	429.85	26528.76	25804.11	430.07	26542.11	25817.46	430.29	26555.11	25830.46	430.51	26568.76	25844.11	430.74	26581.76	25857.11	430.9518573
	200	26596	443.2666667	7.387777778		200	26595.74	25871.09	431.18	26608.74	25884.09	431.40	26621.74	25897.09	431.62	26635.09	25910.45	431.84	26648.74	25924.09	432.07	26661.74	25937.09	432.28	26675.09	25950.45	432.51	26688.09	25963.45	432.72	26701.74	25977.09	432.95	26714.74	25990.09	433.1681687
	201	26729	445.483	7.424716667		201	26728.72	26004.07	433.40	26741.72	26017.07	433.62	26754.72	26030.07	433.83	26768.07	26043.43	434.06	26781.72	26057.07	434.28	26794.72	26070.07	434.50	26808.07	26083.43	434.72	26821.07	26096.43	434.94	26834.72	26110.07	435.17	26847.72	26123.07	435.3844801
	202	26862	447.6993333	7.461655556		202	26861.69	26137.05	435.62	26874.69	26150.05	435.83	26887.69	26163.05	436.05	26901.05	26176.41	436.27	26914.69	26190.05	436.50	26927.69	26203.05	436.72	26941.05	26216.41	436.94	26954.05	26229.41	437.16	26967.69	26243.05	437.38	26980.69	26256.05	437.6007916
	203	26995	449.9156667	7.498594444		203	26994.67	26270.03	437.83	27007.67	26283.03	438.05	27020.67	26296.03	438.27	27034.03	26309.39	438.49	27047.67	26323.03	438.72	27060.67	26336.03	438.93	27074.03	26349.39	439.16	27087.03	26362.39	439.37	27100.67	26376.03	439.60	27113.67	26389.03	439.817103
	204	27128	452.132	7.535533333		204	27127.65	26403.00	440.05	27140.65	26416.00	440.27	27153.65	26429.00	440.48	27167.01	26442.37	440.71	27180.65	26456.00	440.93	27193.65	26469.00	441.15	27207.01	26482.37	441.37	27220.01	26495.37	441.59	27233.65	26509.00	441.82	27246.65	26522.00	442.0334144
	205	27261	454.3483333	7.572472222		205	27260.63	26535.98	442.27	27273.63	26548.98	442.48	27286.63	26561.98	442.70	27299.99	26575.35	442.92	27313.63	26588.98	443.15	27326.63	26601.98	443.37	27339.99	26615.35	443.59	27352.99	26628.35	443.81	27366.63	26641.98	444.03	27379.63	26654.98	444.2497258
	206	27394	456.5646667	7.609411111		206	27393.61	26668.96	444.48	27406.61	26681.96	444.70	27419.61	26694.96	444.92	27432.98	26708.33	445.14	27446.61	26721.96	445.37	27459.61	26734.96	445.58	27472.98	26748.33	445.81	27485.98	26761.33	446.02	27499.61	26774.96	446.25	27512.61	26787.96	446.4660373
	207	27527	458.781	7.64635		207	27526.59	26801.94	446.70	27539.59	26814.94	446.92	27552.59	26827.94	447.13	27565.96	26841.31	447.36	27579.59	26854.94	447.58	27592.59	26867.94	447.80	27605.96	26881.31	448.02	27618.96	26894.31	448.24	27632.59	26907.94	448.47	27645.59	26920.94	448.6823487
	208	27660	460.9973333	7.683288889		208	27659.57	26934.92	448.92	27672.57	26947.92	449.13	27685.57	26960.92	449.35	27698.94	26974.29	449.57	27712.57	26987.92	449.80	27725.57	27000.92	450.02	27738.94	27014.29	450.24	27751.94	27027.29	450.45	27765.57	27040.92	450.68	27778.57	27053.92	450.8986601
	209	27793	463.2136667	7.720227778		209	27792.55	27067.90	451.13	27805.55	27080.90	451.35	27818.55	27093.90	451.56	27831.92	27107.27	451.79	27845.55	27120.90	452.01	27858.55	27133.90	452.23	27871.92	27147.27	452.45	27884.92	27160.27	452.67	27898.55	27173.90	452.90	27911.55	27186.90	453.1149716
	210	27926	465.43	7.757166667		210	27925.52	27200.88	453.35	27938.52	27213.88	453.56	27951.52	27226.88	453.78	27964.90	27240.25	454.00	27978.52	27253.88	454.23	27991.52	27266.88	454.45	28004.90	27280.25	454.67	28017.90	27293.25	454.89	28031.52	27306.88	455.11	28044.52	27319.88	455.331283
	211	28059	467.6463333	7.794105556		211	28058.50	27333.86	455.56	28071.50	27346.86	455.78	28084.50	27359.86	456.00	28097.88	27373.23	456.22	28111.50	27386.86	456.45	28124.50	27399.86	456.66	28137.88	27413.23	456.89	28150.88	27426.23	457.10	28164.50	27439.86	457.33	28177.50	27452.86	457.5475944
	212	28192	469.8626667	7.831044444		212	28191.48	27466.83	457.78	28204.48	27479.83	458.00	28217.48	27492.83	458.21	28230.86	27506.21	458.44	28244.48	27519.83	458.66	28257.48	27532.83	458.88	28270.86	27546.21	459.10	28283.86	27559.21	459.32	28297.48	27572.83	459.55	28310.48	27585.83	459.7639058
	213	28325	472.079	7.867983333		213	28324.46	27599.81	460.00	28337.46	27612.81	460.21	28350.46	27625.81	460.43	28363.84	27639.19	460.65	28377.46	27652.81	460.88	28390.46	27665.81	461.10	28403.84	27679.19	461.32	28416.84	27692.19	461.54	28430.46	27705.81	461.76	28443.46	27718.81	461.9802173
	214	28458	474.2953333	7.904922222		214	28457.44	27732.79	462.21	28470.44	27745.79	462.43	28483.44	27758.79	462.65	28496.82	27772.17	462.87	28510.44	27785.79	463.10	28523.44	27798.79	463.31	28536.82	27812.17	463.54	28549.82	27825.17	463.75	28563.44	27838.79	463.98	28576.44	27851.79	464.1965287
	215	28591	476.5116667	7.941861111		215	28590.42	27865.77	464.43	28603.42	27878.77	464.65	28616.42	27891.77	464.86	28629.80	27905.15	465.09	28643.42	27918.77	465.31	28656.42	27931.77	465.53	28669.80	27945.15	465.75	28682.80	27958.15	465.97	28696.42	27971.77	466.20	28709.42	27984.77	466.4128401
	216	28724	478.728	7.9788		216	28723.40	27998.75	466.65	28736.40	28011.75	466.86	28749.40	28024.75	467.08	28762.78	28038.13	467.30	28776.40	28051.75	467.53	28789.40	28064.75	467.75	28802.78	28078.13	467.97	28815.78	28091.13	468.19	28829.40	28104.75	468.41	28842.40	28117.75	468.6291515
	217	28857	480.9443333	8.015738889		217	28856.37	28131.73	468.86	28869.37	28144.73	469.08	28882.37	28157.73	469.30	28895.76	28171.11	469.52	28909.37	28184.73	469.75	28922.37	28197.73	469.96	28935.76	28211.11	470.19	28948.76	28224.11	470.40	28962.37	28237.73	470.63	28975.37	28250.73	470.845463
	218	28990	483.1606667	8.052677778		218	28989.35	28264.71	471.08	29002.35	28277.71	471.30	29015.35	28290.71	471.51	29028.74	28304.09	471.73	29042.35	28317.71	471.96	29055.35	28330.71	472.18	29068.74	28344.09	472.40	29081.74	28357.09	472.62	29095.35	28370.71	472.85	29108.35	28383.71	473.0617744
	219	29123	485.377	8.089616667		219	29122.33	28397.69	473.29	29135.33	28410.69	473.51	29148.33	28423.69	473.73	29161.72	28437.07	473.95	29175.33	28450.69	474.18	29188.33	28463.69	474.39	29201.72	28477.07	474.62	29214.72	28490.07	474.83	29228.33	28503.69	475.06	29241.33	28516.69	475.2780858
	220	29256	487.5933333	8.126555556		220	29255.31	28530.66	475.51	29268.31	28543.66	475.73	29281.31	28556.66	475.94	29294.70	28570.05	476.17	29308.31	28583.66	476.39	29321.31	28596.66	476.61	29334.70	28610.05	476.83	29347.70	28623.05	477.05	29361.31	28636.66	477.28	29374.31	28649.66	477.4943972
	221	29389	489.8096667	8.163494444		221	29388.29	28663.64	477.73	29401.29	28676.64	477.94	29414.29	28689.64	478.16	29427.68	28703.04	478.38	29441.29	28716.64	478.61	29454.29	28729.64	478.83	29467.68	28743.04	479.05	29480.68	28756.04	479.27	29494.29	28769.64	479.49	29507.29	28782.64	479.7107087
	222	29522	492.026	8.200433333		222	29521.27	28796.62	479.94	29534.27	28809.62	480.16	29547.27	28822.62	480.38	29560.66	28836.02	480.60	29574.27	28849.62	480.83	29587.27	28862.62	481.04	29600.66	28876.02	481.27	29613.66	28889.02	481.48	29627.27	28902.62	481.71	29640.27	28915.62	481.9270201
	223	29655	494.2423333	8.237372222		223	29654.25	28929.60	482.16	29667.25	28942.60	482.38	29680.25	28955.60	482.59	29693.64	28969.00	482.82	29707.25	28982.60	483.04	29720.25	28995.60	483.26	29733.64	29009.00	483.48	29746.64	29022.00	483.70	29760.25	29035.60	483.93	29773.25	29048.60	484.1433315
	224	29788	496.4586667	8.274311111		224	29787.23	29062.58	484.38	29800.23	29075.58	484.59	29813.23	29088.58	484.81	29826.62	29101.98	485.03	29840.23	29115.58	485.26	29853.23	29128.58	485.48	29866.62	29141.98	485.70	29879.62	29154.98	485.92	29893.23	29168.58	486.14	29906.23	29181.58	486.359643
	225	29920	498.675	8.31125		225	29920.20	29195.56	486.59	29933.20	29208.56	486.81	29946.20	29221.56	487.03	29959.60	29234.96	487.25	29973.20	29248.56	487.48	29986.20	29261.56	487.69	29999.60	29274.96	487.92	30012.60	29287.96	488.13	30026.20	29301.56	488.36	30039.20	29314.56	488.5759544
	226	30053	500.8913333	8.348188889		226	30053.18	29328.54	488.81	30066.18	29341.54	489.03	30079.18	29354.54	489.24	30092.58	29367.94	489.47	30106.18	29381.54	489.69	30119.18	29394.54	489.91	30132.58	29407.94	490.13	30145.58	29420.94	490.35	30159.18	29434.54	490.58	30172.18	29447.54	490.7922658
	227	30186	503.1076667	8.385127778		227	30186.16	29461.51	491.03	30199.16	29474.51	491.24	30212.16	29487.51	491.46	30225.56	29500.92	491.68	30239.16	29514.51	491.91	30252.16	29527.51	492.13	30265.56	29540.92	492.35	30278.56	29553.92	492.57	30292.16	29567.51	492.79	30305.16	29580.51	493.0085772
	228	30319	505.324	8.422066667		228	30319.14	29594.49	493.24	30332.14	29607.49	493.46	30345.14	29620.49	493.67	30358.55	29633.90	493.90	30372.14	29647.49	494.12	30385.14	29660.49	494.34	30398.55	29673.90	494.56	30411.55	29686.90	494.78	30425.14	29700.49	495.01	30438.14	29713.49	495.2248887
	229	30452	507.5403333	8.459005556		229	30452.12	29727.47	495.46	30465.12	29740.47	495.67	30478.12	29753.47	495.89	30491.53	29766.88	496.11	30505.12	29780.47	496.34	30518.12	29793.47	496.56	30531.53	29806.88	496.78	30544.53	29819.88	497.00	30558.12	29833.47	497.22	30571.12	29846.47	497.4412001
	230	30585	509.7566667	8.495944444		230	30585.10	29860.45	497.67	30598.10	29873.45	497.89	30611.10	29886.45	498.11	30624.51	29899.86	498.33	30638.10	29913.45	498.56	30651.10	29926.45	498.77	30664.51	29939.86	499.00	30677.51	29952.86	499.21	30691.10	29966.45	499.44	30704.10	29979.45	499.6575115
	231	30718	511.973	8.532883333		231	30718.08	29993.43	499.89	30731.08	30006.43	500.11	30744.08	30019.43	500.32	30757.49	30032.84	500.55	30771.08	30046.43	500.77	30784.08	30059.43	500.99	30797.49	30072.84	501.21	30810.49	30085.84	501.43	30824.08	30099.43	501.66	30837.08	30112.43	501.8738229
	232	30851	514.1893333	8.569822222		232	30851.06	30126.41	502.11	30864.06	30139.41	502.32	30877.06	30152.41	502.54	30890.47	30165.82	502.76	30904.06	30179.41	502.99	30917.06	30192.41	503.21	30930.47	30205.82	503.43	30943.47	30218.82	503.65	30957.06	30232.41	503.87	30970.06	30245.41	504.0901344
	233	30984	516.4056667	8.606761111		233	30984.03	30259.39	504.32	30997.03	30272.39	504.54	31010.03	30285.39	504.76	31023.45	30298.80	504.98	31037.03	30312.39	505.21	31050.03	30325.39	505.42	31063.45	30338.80	505.65	31076.45	30351.80	505.86	31090.03	30365.39	506.09	31103.03	30378.39	506.3064458
	234	31117	518.622	8.6437		234	31117.01	30392.37	506.54	31130.01	30405.37	506.76	31143.01	30418.37	506.97	31156.43	30431.78	507.20	31170.01	30445.37	507.42	31183.01	30458.37	507.64	31196.43	30471.78	507.86	31209.43	30484.78	508.08	31223.01	30498.37	508.31	31236.01	30511.37	508.5227572
	235	31250	520.8383333	8.680638889		235	31249.99	30525.34	508.76	31262.99	30538.34	508.97	31275.99	30551.34	509.19	31289.41	30564.76	509.41	31302.99	30578.34	509.64	31315.99	30591.34	509.86	31329.41	30604.76	510.08	31342.41	30617.76	510.30	31355.99	30631.34	510.52	31368.99	30644.34	510.7390687
	236	31383	523.0546667	8.717577778		236	31382.97	30658.32	510.97	31395.97	30671.32	511.19	31408.97	30684.32	511.41	31422.39	30697.74	511.63	31435.97	30711.32	511.86	31448.97	30724.32	512.07	31462.39	30737.74	512.30	31475.39	30750.74	512.51	31488.97	30764.32	512.74	31501.97	30777.32	512.9553801
	237	31516	525.271	8.754516667		237	31515.95	30791.30	513.19	31528.95	30804.30	513.41	31541.95	30817.30	513.62	31555.37	30830.72	513.85	31568.95	30844.30	514.07	31581.95	30857.30	514.29	31595.37	30870.72	514.51	31608.37	30883.72	514.73	31621.95	30897.30	514.96	31634.95	30910.30	515.1716915
	238	31649	527.4873333	8.791455556		238	31648.93	30924.28	515.40	31661.93	30937.28	515.62	31674.93	30950.28	515.84	31688.35	30963.70	516.06	31701.93	30977.28	516.29	31714.93	30990.28	516.50	31728.35	31003.70	516.73	31741.35	31016.70	516.95	31754.93	31030.28	517.17	31767.93	31043.28	517.3880029
	239	31782	529.7036667	8.828394444		239	31781.91	31057.26	517.62	31794.91	31070.26	517.84	31807.91	31083.26	518.05	31821.33	31096.68	518.28	31834.91	31110.26	518.50	31847.91	31123.26	518.72	31861.33	31136.68	518.94	31874.33	31149.68	519.16	31887.91	31163.26	519.39	31900.91	31176.26	519.6043144
	240	31915	531.92	8.865333333		240	31914.88	31190.24	519.84	31927.88	31203.24	520.05	31940.88	31216.24	520.27	31954.31	31229.66	520.49	31967.88	31243.24	520.72	31980.88	31256.24	520.94	31994.31	31269.66	521.16	32007.31	31282.66	521.38	32020.88	31296.24	521.60	32033.88	31309.24	521.8206258
	241	32048	534.1363333	8.902272222		241	32047.86	31323.22	522.05	32060.86	31336.22	522.27	32073.86	31349.22	522.49	32087.29	31362.64	522.71	32100.86	31376.22	522.94	32113.86	31389.22	523.15	32127.29	31402.64	523.38	32140.29	31415.64	523.59	32153.86	31429.22	523.82	32166.86	31442.22	524.0369372
	242	32181	536.3526667	8.939211111		242	32180.84	31456.19	524.27	32193.84	31469.19	524.49	32206.84	31482.19	524.70	32220.27	31495.62	524.93	32233.84	31509.19	525.15	32246.84	31522.19	525.37	32260.27	31535.62	525.59	32273.27	31548.62	525.81	32286.84	31562.19	526.04	32299.84	31575.19	526.2532486
	243	32314	538.569	8.97615		243	32313.82	31589.17	526.49	32326.82	31602.17	526.70	32339.82	31615.17	526.92	32353.25	31628.61	527.14	32366.82	31642.17	527.37	32379.82	31655.17	527.59	32393.25	31668.61	527.81	32406.25	31681.61	528.03	32419.82	31695.17	528.25	32432.82	31708.17	528.4695601
	244	32447	540.7853333	9.013088889		244	32446.80	31722.15	528.70	32459.80	31735.15	528.92	32472.80	31748.15	529.14	32486.23	31761.59	529.36	32499.80	31775.15	529.59	32512.80	31788.15	529.80	32526.23	31801.59	530.03	32539.23	31814.59	530.24	32552.80	31828.15	530.47	32565.80	31841.15	530.6858715
	245	32580	543.0016667	9.050027778		245	32579.78	31855.13	530.92	32592.78	31868.13	531.14	32605.78	31881.13	531.35	32619.21	31894.57	531.58	32632.78	31908.13	531.80	32645.78	31921.13	532.02	32659.21	31934.57	532.24	32672.21	31947.57	532.46	32685.78	31961.13	532.69	32698.78	31974.13	532.9021829
	246	32713	545.218	9.086966667		246	32712.76	31988.11	533.14	32725.76	32001.11	533.35	32738.76	32014.11	533.57	32752.19	32027.55	533.79	32765.76	32041.11	534.02	32778.76	32054.11	534.24	32792.19	32067.55	534.46	32805.19	32080.55	534.68	32818.76	32094.11	534.90	32831.76	32107.11	535.1184943
	247	32846	547.4343333	9.123905556		247	32845.74	32121.09	535.35	32858.74	32134.09	535.57	32871.74	32147.09	535.78	32885.17	32160.53	536.01	32898.74	32174.09	536.23	32911.74	32187.09	536.45	32925.17	32200.53	536.68	32938.17	32213.53	536.89	32951.74	32227.09	537.12	32964.74	32240.09	537.3348058
	248	32979	549.6506667	9.160844444		248	32978.71	32254.07	537.57	32991.71	32267.07	537.78	33004.71	32280.07	538.00	33018.15	32293.51	538.23	33031.71	32307.07	538.45	33044.71	32320.07	538.67	33058.15	32333.51	538.89	33071.15	32346.51	539.11	33084.71	32360.07	539.33	33097.71	32373.07	539.5511172
	249	33112	551.867	9.197783333		249	33111.69	32387.05	539.78	33124.69	32400.05	540.00	33137.69	32413.05	540.22	33151.13	32426.49	540.44	33164.69	32440.05	540.67	33177.69	32453.05	540.88	33191.13	32466.49	541.11	33204.13	32479.49	541.32	33217.69	32493.05	541.55	33230.69	32506.05	541.7674286
	250	33245	554.0833333	9.234722222		250	33244.67	32520.02	542.00	33257.67	32533.02	542.22	33270.67	32546.02	542.43	33284.12	32559.47	542.66	33297.67	32573.02	542.88	33310.67	32586.02	543.10	33324.12	32599.47	543.32	33337.12	32612.47	543.54	33350.67	32626.02	543.77	33363.67	32639.02	543.9837401
	251	33378	556.2996667	9.271661111		251	33377.65	32653.00	544.22	33390.65	32666.00	544.43	33403.65	32679.00	544.65	33417.10	32692.45	544.87	33430.65	32706.00	545.10	33443.65	32719.00	545.32	33457.10	32732.45	545.54	33470.10	32745.45	545.76	33483.65	32759.00	545.98	33496.65	32772.00	546.2000515
	252	33511	558.516	9.3086		252	33510.63	32785.98	546.43	33523.63	32798.98	546.65	33536.63	32811.98	546.87	33550.08	32825.43	547.09	33563.63	32838.98	547.32	33576.63	32851.98	547.53	33590.08	32865.43	547.76	33603.08	32878.43	547.97	33616.63	32891.98	548.20	33629.63	32904.98	548.4163629
	253	33644	560.7323333	9.345538889		253	33643.61	32918.96	548.65	33656.61	32931.96	548.87	33669.61	32944.96	549.08	33683.06	32958.41	549.31	33696.61	32971.96	549.53	33709.61	32984.96	549.75	33723.06	32998.41	549.97	33736.06	33011.41	550.19	33749.61	33024.96	550.42	33762.61	33037.96	550.6326743
	254	33777	562.9486667	9.382477778		254	33776.59	33051.94	550.87	33789.59	33064.94	551.08	33802.59	33077.94	551.30	33816.04	33091.39	551.52	33829.59	33104.94	551.75	33842.59	33117.94	551.97	33856.04	33131.39	552.19	33869.04	33144.39	552.41	33882.59	33157.94	552.63	33895.59	33170.94	552.8489858
	255	33910	565.165	9.419416667		255	33909.56	33184.92	553.08	33922.56	33197.92	553.30	33935.56	33210.92	553.52	33949.02	33224.37	553.74	33962.56	33237.92	553.97	33975.56	33250.92	554.18	33989.02	33264.37	554.41	34002.02	33277.37	554.62	34015.56	33290.92	554.85	34028.56	33303.92	555.0652972
	256	34043	567.3813333	9.456355556		256	34042.54	33317.90	555.30	34055.54	33330.90	555.51	34068.54	33343.90	555.73	34082.00	33357.35	555.96	34095.54	33370.90	556.18	34108.54	33383.90	556.40	34122.00	33397.35	556.62	34135.00	33410.35	556.84	34148.54	33423.90	557.06	34161.54	33436.90	557.2816086
	257	34176	569.5976667	9.493294444		257	34175.52	33450.88	557.51	34188.52	33463.88	557.73	34201.52	33476.88	557.95	34214.98	33490.33	558.17	34228.52	33503.88	558.40	34241.52	33516.88	558.61	34254.98	33530.33	558.84	34267.98	33543.33	559.06	34281.52	33556.88	559.28	34294.52	33569.88	559.49792
	258	34309	571.814	9.530233333		258	34308.50	33583.85	559.73	34321.50	33596.85	559.95	34334.50	33609.85	560.16	34347.96	33623.31	560.39	34361.50	33636.85	560.61	34374.50	33649.85	560.83	34387.96	33663.31	561.06	34400.96	33676.31	561.27	34414.50	33689.85	561.50	34427.50	33702.85	561.7142315
	259	34442	574.0303333	9.567172222		259	34441.48	33716.83	561.95	34454.48	33729.83	562.16	34467.48	33742.83	562.38	34480.94	33756.29	562.60	34494.48	33769.83	562.83	34507.48	33782.83	563.05	34520.94	33796.29	563.27	34533.94	33809.29	563.49	34547.48	33822.83	563.71	34560.48	33835.83	563.9305429
	260	34575	576.2466667	9.604111111		260	34574.46	33849.81	564.16	34587.46	33862.81	564.38	34600.46	33875.81	564.60	34613.92	33889.27	564.82	34627.46	33902.81	565.05	34640.46	33915.81	565.26	34653.92	33929.27	565.49	34666.92	33942.27	565.70	34680.46	33955.81	565.93	34693.46	33968.81	566.1468543
	261	34708	578.463	9.64105		261	34707.44	33982.79	566.38	34720.44	33995.79	566.60	34733.44	34008.79	566.81	34746.90	34022.25	567.04	34760.44	34035.79	567.26	34773.44	34048.79	567.48	34786.90	34062.25	567.70	34799.90	34075.25	567.92	34813.44	34088.79	568.15	34826.44	34101.79	568.3631657
	262	34841	580.6793333	9.677988889		262	34840.42	34115.77	568.60	34853.42	34128.77	568.81	34866.42	34141.77	569.03	34879.88	34155.23	569.25	34893.42	34168.77	569.48	34906.42	34181.77	569.70	34919.88	34195.23	569.92	34932.88	34208.23	570.14	34946.42	34221.77	570.36	34959.42	34234.77	570.5794772
	263	34974	582.8956667	9.714927778		263	34973.39	34248.75	570.81	34986.39	34261.75	571.03	34999.39	34274.75	571.25	35012.86	34288.21	571.47	35026.39	34301.75	571.70	35039.39	34314.75	571.91	35052.86	34328.21	572.14	35065.86	34341.21	572.35	35079.39	34354.75	572.58	35092.39	34367.75	572.7957886
	264	35107	585.112	9.751866667		264	35106.37	34381.73	573.03	35119.37	34394.73	573.25	35132.37	34407.73	573.46	35145.84	34421.19	573.69	35159.37	34434.73	573.91	35172.37	34447.73	574.13	35185.84	34461.19	574.35	35198.84	34474.19	574.57	35212.37	34487.73	574.80	35225.37	34500.73	575.0121
	265	35240	587.3283333	9.788805556		265	35239.35	34514.70	575.25	35252.35	34527.70	575.46	35265.35	34540.70	575.68	35278.82	34554.18	575.90	35292.35	34567.70	576.13	35305.35	34580.70	576.35	35318.82	34594.18	576.57	35331.82	34607.18	576.79	35345.35	34620.70	577.01	35358.35	34633.70	577.2284115
	266	35373	589.5446667	9.825744444		266	35372.33	34647.68	577.46	35385.33	34660.68	577.68	35398.33	34673.68	577.89	35411.80	34687.16	578.12	35425.33	34700.68	578.34	35438.33	34713.68	578.56	35451.80	34727.16	578.79	35464.80	34740.16	579.00	35478.33	34753.68	579.23	35491.33	34766.68	579.4447229
	267	35506	591.761	9.862683333		267	35505.31	34780.66	579.68	35518.31	34793.66	579.89	35531.31	34806.66	580.11	35544.78	34820.14	580.34	35558.31	34833.66	580.56	35571.31	34846.66	580.78	35584.78	34860.14	581.00	35597.78	34873.14	581.22	35611.31	34886.66	581.44	35624.31	34899.66	581.6610343
	268	35639	593.9773333	9.899622222		268	35638.29	34913.64	581.89	35651.29	34926.64	582.11	35664.29	34939.64	582.33	35677.76	34953.12	582.55	35691.29	34966.64	582.78	35704.29	34979.64	582.99	35717.76	34993.12	583.22	35730.76	35006.12	583.44	35744.29	35019.64	583.66	35757.29	35032.64	583.8773457
	269	35772	596.1936667	9.936561111		269	35771.27	35046.62	584.11	35784.27	35059.62	584.33	35797.27	35072.62	584.54	35810.74	35086.10	584.77	35824.27	35099.62	584.99	35837.27	35112.62	585.21	35850.74	35126.10	585.43	35863.74	35139.10	585.65	35877.27	35152.62	585.88	35890.27	35165.62	586.0936572
	270	35905	598.41	9.9735		270	35904.25	35179.60	586.33	35917.25	35192.60	586.54	35930.25	35205.60	586.76	35943.72	35219.08	586.98	35957.25	35232.60	587.21	35970.25	35245.60	587.43	35983.72	35259.08	587.65	35996.72	35272.08	587.87	36010.25	35285.60	588.09	36023.25	35298.60	588.3099686
	271	36038	600.6263333	10.01043889		271	36037.22	35312.58	588.54	36050.22	35325.58	588.76	36063.22	35338.58	588.98	36076.71	35352.06	589.20	36090.22	35365.58	589.43	36103.22	35378.58	589.64	36116.71	35392.06	589.87	36129.71	35405.06	590.08	36143.22	35418.58	590.31	36156.22	35431.58	590.52628
	272	36171	602.8426667	10.04737778		272	36170.20	35445.56	590.76	36183.20	35458.56	590.98	36196.20	35471.56	591.19	36209.69	35485.04	591.42	36223.20	35498.56	591.64	36236.20	35511.56	591.86	36249.69	35525.04	592.08	36262.69	35538.04	592.30	36276.20	35551.56	592.53	36289.20	35564.56	592.7425914
	273	36304	605.059	10.08431667		273	36303.18	35578.53	592.98	36316.18	35591.53	593.19	36329.18	35604.53	593.41	36342.67	35618.02	593.63	36356.18	35631.53	593.86	36369.18	35644.53	594.08	36382.67	35658.02	594.30	36395.67	35671.02	594.52	36409.18	35684.53	594.74	36422.18	35697.53	594.9589029
	274	36437	607.2753333	10.12125556		274	36436.16	35711.51	595.19	36449.16	35724.51	595.41	36462.16	35737.51	595.63	36475.65	35751.00	595.85	36489.16	35764.51	596.08	36502.16	35777.51	596.29	36515.65	35791.00	596.52	36528.65	35804.00	596.73	36542.16	35817.51	596.96	36555.16	35830.51	597.1752143
	275	36570	609.4916667	10.15819444		275	36569.14	35844.49	597.41	36582.14	35857.49	597.62	36595.14	35870.49	597.84	36608.63	35883.98	598.07	36622.14	35897.49	598.29	36635.14	35910.49	598.51	36648.63	35923.98	598.73	36661.63	35936.98	598.95	36675.14	35950.49	599.17	36688.14	35963.49	599.3915257
	276	36702	611.708	10.19513333		276	36702.12	35977.47	599.62	36715.12	35990.47	599.84	36728.12	36003.47	600.06	36741.61	36016.96	600.28	36755.12	36030.47	600.51	36768.12	36043.47	600.72	36781.61	36056.96	600.95	36794.61	36069.96	601.17	36808.12	36083.47	601.39	36821.12	36096.47	601.6078372
	277	36835	613.9243333	10.23207222		277	36835.10	36110.45	601.84	36848.10	36123.45	602.06	36861.10	36136.45	602.27	36874.59	36149.94	602.50	36888.10	36163.45	602.72	36901.10	36176.45	602.94	36914.59	36189.94	603.17	36927.59	36202.94	603.38	36941.10	36216.45	603.61	36954.10	36229.45	603.8241486
	278	36968	616.1406667	10.26901111		278	36968.07	36243.43	604.06	36981.07	36256.43	604.27	36994.07	36269.43	604.49	37007.57	36282.92	604.72	37021.07	36296.43	604.94	37034.07	36309.43	605.16	37047.57	36322.92	605.38	37060.57	36335.92	605.60	37074.07	36349.43	605.82	37087.07	36362.43	606.04046
	279	37101	618.357	10.30595		279	37101.05	36376.41	606.27	37114.05	36389.41	606.49	37127.05	36402.41	606.71	37140.55	36415.90	606.93	37154.05	36429.41	607.16	37167.05	36442.41	607.37	37180.55	36455.90	607.60	37193.55	36468.90	607.82	37207.05	36482.41	608.04	37220.05	36495.41	608.2567714
	280	37234	620.5733333	10.34288889		280	37234.03	36509.38	608.49	37247.03	36522.38	608.71	37260.03	36535.38	608.92	37273.53	36548.88	609.15	37287.03	36562.38	609.37	37300.03	36575.38	609.59	37313.53	36588.88	609.81	37326.53	36601.88	610.03	37340.03	36615.38	610.26	37353.03	36628.38	610.4730829
	281	37367	622.7896667	10.37982778		281	37367.01	36642.36	610.71	37380.01	36655.36	610.92	37393.01	36668.36	611.14	37406.51	36681.86	611.36	37420.01	36695.36	611.59	37433.01	36708.36	611.81	37446.51	36721.86	612.03	37459.51	36734.86	612.25	37473.01	36748.36	612.47	37486.01	36761.36	612.6893943
	282	37500	625.006	10.41676667		282	37499.99	36775.34	612.92	37512.99	36788.34	613.14	37525.99	36801.34	613.36	37539.49	36814.84	613.58	37552.99	36828.34	613.81	37565.99	36841.34	614.02	37579.49	36854.84	614.25	37592.49	36867.84	614.46	37605.99	36881.34	614.69	37618.99	36894.34	614.9057057
	283	37633	627.2223333	10.45370556		283	37632.97	36908.32	615.14	37645.97	36921.32	615.36	37658.97	36934.32	615.57	37672.47	36947.82	615.80	37685.97	36961.32	616.02	37698.97	36974.32	616.24	37712.47	36987.82	616.46	37725.47	37000.82	616.68	37738.97	37014.32	616.91	37751.97	37027.32	617.1220171
	284	37766	629.4386667	10.49064444		284	37765.95	37041.30	617.35	37778.95	37054.30	617.57	37791.95	37067.30	617.79	37805.45	37080.80	618.01	37818.95	37094.30	618.24	37831.95	37107.30	618.45	37845.45	37120.80	618.68	37858.45	37133.80	618.90	37871.95	37147.30	619.12	37884.95	37160.30	619.3383286
	285	37899	631.655	10.52758333		285	37898.93	37174.28	619.57	37911.93	37187.28	619.79	37924.93	37200.28	620.00	37938.43	37213.78	620.23	37951.93	37227.28	620.45	37964.93	37240.28	620.67	37978.43	37253.78	620.90	37991.43	37266.78	621.11	38004.93	37280.28	621.34	38017.93	37293.28	621.55464
	286	38032	633.8713333	10.56452222		286	38031.90	37307.26	621.79	38044.90	37320.26	622.00	38057.90	37333.26	622.22	38071.41	37346.77	622.45	38084.90	37360.26	622.67	38097.90	37373.26	622.89	38111.41	37386.77	623.11	38124.41	37399.77	623.33	38137.90	37413.26	623.55	38150.90	37426.26	623.7709514
	287	38165	636.0876667	10.60146111		287	38164.88	37440.24	624.00	38177.88	37453.24	624.22	38190.88	37466.24	624.44	38204.39	37479.75	624.66	38217.88	37493.24	624.89	38230.88	37506.24	625.10	38244.39	37519.75	625.33	38257.39	37532.75	625.55	38270.88	37546.24	625.77	38283.88	37559.24	625.9872628
	288	38298	638.304	10.6384		288	38297.86	37573.21	626.22	38310.86	37586.21	626.44	38323.86	37599.21	626.65	38337.37	37612.73	626.88	38350.86	37626.21	627.10	38363.86	37639.21	627.32	38377.37	37652.73	627.55	38390.37	37665.73	627.76	38403.86	37679.21	627.99	38416.86	37692.21	628.2035743
	289	38431	640.5203333	10.67533889		289	38430.84	37706.19	628.44	38443.84	37719.19	628.65	38456.84	37732.19	628.87	38470.35	37745.71	629.10	38483.84	37759.19	629.32	38496.84	37772.19	629.54	38510.35	37785.71	629.76	38523.35	37798.71	629.98	38536.84	37812.19	630.20	38549.84	37825.19	630.4198857
	290	38564	642.7366667	10.71227778		290	38563.82	37839.17	630.65	38576.82	37852.17	630.87	38589.82	37865.17	631.09	38603.33	37878.69	631.31	38616.82	37892.17	631.54	38629.82	37905.17	631.75	38643.33	37918.69	631.98	38656.33	37931.69	632.19	38669.82	37945.17	632.42	38682.82	37958.17	632.6361971
	291	38697	644.953	10.74921667		291	38696.80	37972.15	632.87	38709.80	37985.15	633.09	38722.80	37998.15	633.30	38736.31	38011.67	633.53	38749.80	38025.15	633.75	38762.80	38038.15	633.97	38776.31	38051.67	634.19	38789.31	38064.67	634.41	38802.80	38078.15	634.64	38815.80	38091.15	634.8525086
	292	38830	647.1693333	10.78615556		292	38829.78	38105.13	635.09	38842.78	38118.13	635.30	38855.78	38131.13	635.52	38869.29	38144.65	635.74	38882.78	38158.13	635.97	38895.78	38171.13	636.19	38909.29	38184.65	636.41	38922.29	38197.65	636.63	38935.78	38211.13	636.85	38948.78	38224.13	637.06882
	293	38963	649.3856667	10.82309444		293	38962.75	38238.11	637.30	38975.75	38251.11	637.52	38988.75	38264.11	637.74	39002.28	38277.63	637.96	39015.75	38291.11	638.19	39028.75	38304.11	638.40	39042.28	38317.63	638.63	39055.28	38330.63	638.84	39068.75	38344.11	639.07	39081.75	38357.11	639.2851314
	294	39096	651.602	10.86003333		294	39095.73	38371.09	639.52	39108.73	38384.09	639.73	39121.73	38397.09	639.95	39135.26	38410.61	640.18	39148.73	38424.09	640.40	39161.73	38437.09	640.62	39175.26	38450.61	640.84	39188.26	38463.61	641.06	39201.73	38477.09	641.28	39214.73	38490.09	641.5014428
	295	39229	653.8183333	10.89697222		295	39228.71	38504.07	641.73	39241.71	38517.07	641.95	39254.71	38530.07	642.17	39268.24	38543.59	642.39	39281.71	38557.07	642.62	39294.71	38570.07	642.83	39308.24	38583.59	643.06	39321.24	38596.59	643.28	39334.71	38610.07	643.50	39347.71	38623.07	643.7177543
	296	39362	656.0346667	10.93391111		296	39361.69	38637.04	643.95	39374.69	38650.04	644.17	39387.69	38663.04	644.38	39401.22	38676.57	644.61	39414.69	38690.04	644.83	39427.69	38703.04	645.05	39441.22	38716.57	645.28	39454.22	38729.57	645.49	39467.69	38743.04	645.72	39480.69	38756.04	645.9340657
	297	39495	658.251	10.97085		297	39494.67	38770.02	646.17	39507.67	38783.02	646.38	39520.67	38796.02	646.60	39534.20	38809.55	646.83	39547.67	38823.02	647.05	39560.67	38836.02	647.27	39574.20	38849.55	647.49	39587.20	38862.55	647.71	39600.67	38876.02	647.93	39613.67	38889.02	648.1503771
	298	39628	660.4673333	11.00778889		298	39627.65	38903.00	648.38	39640.65	38916.00	648.60	39653.65	38929.00	648.82	39667.18	38942.53	649.04	39680.65	38956.00	649.27	39693.65	38969.00	649.48	39707.18	38982.53	649.71	39720.18	38995.53	649.93	39733.65	39009.00	650.15	39746.65	39022.00	650.3666885
	299	39761	662.6836667	11.04472778		299	39760.63	39035.98	650.60	39773.63	39048.98	650.82	39786.63	39061.98	651.03	39800.16	39075.51	651.26	39813.63	39088.98	651.48	39826.63	39101.98	651.70	39840.16	39115.51	651.93	39853.16	39128.51	652.14	39866.63	39141.98	652.37	39879.63	39154.98	652.583
	300	39894	664.9	11.08166667		300	39893.61	39168.96	652.82	39906.61	39181.96	653.03	39919.61	39194.96	653.25	39933.14	39208.49	653.47	39946.61	39221.96	653.70	39959.61	39234.96	653.92	39973.14	39248.49	654.14	39986.14	39261.49	654.36	39999.61	39274.96	654.58	40012.61	39287.96	654.7993114
	301	40027	667.1163333	11.11860556		301	40026.58	39301.94	655.03	40039.58	39314.94	655.25	40052.58	39327.94	655.47	40066.12	39341.47	655.69	40079.58	39354.94	655.92	40092.58	39367.94	656.13	40106.12	39381.47	656.36	40119.12	39394.47	656.57	40132.58	39407.94	656.80	40145.58	39420.94	657.0156228
	302	40160	669.3326667	11.15554444		302	40159.56	39434.92	657.25	40172.56	39447.92	657.47	40185.56	39460.92	657.68	40199.10	39474.45	657.91	40212.56	39487.92	658.13	40225.56	39500.92	658.35	40239.10	39514.45	658.57	40252.10	39527.45	658.79	40265.56	39540.92	659.02	40278.56	39553.92	659.2319343
	303	40293	671.549	11.19248333		303	40292.54	39567.89	659.46	40305.54	39580.89	659.68	40318.54	39593.89	659.90	40332.08	39607.43	660.12	40345.54	39620.89	660.35	40358.54	39633.89	660.56	40372.08	39647.43	660.79	40385.08	39660.43	661.01	40398.54	39673.89	661.23	40411.54	39686.89	661.4482457
	304	40426	673.7653333	11.22942222		304	40425.52	39700.87	661.68	40438.52	39713.87	661.90	40451.52	39726.87	662.11	40465.06	39740.41	662.34	40478.52	39753.87	662.56	40491.52	39766.87	662.78	40505.06	39780.41	663.01	40518.06	39793.41	663.22	40531.52	39806.87	663.45	40544.52	39819.87	663.6645571
	305	40559	675.9816667	11.26636111		305	40558.50	39833.85	663.90	40571.50	39846.85	664.11	40584.50	39859.85	664.33	40598.04	39873.39	664.56	40611.50	39886.85	664.78	40624.50	39899.85	665.00	40638.04	39913.39	665.22	40651.04	39926.39	665.44	40664.50	39939.85	665.66	40677.50	39952.85	665.8808685
	306	40692	678.198	11.3033		306	40691.48	39966.83	666.11	40704.48	39979.83	666.33	40717.48	39992.83	666.55	40731.02	40006.37	666.77	40744.48	40019.83	667.00	40757.48	40032.83	667.21	40771.02	40046.37	667.44	40784.02	40059.37	667.66	40797.48	40072.83	667.88	40810.48	40085.83	668.09718
	307	40825	680.4143333	11.34023889		307	40824.46	40099.81	668.33	40837.46	40112.81	668.55	40850.46	40125.81	668.76	40864.00	40139.35	668.99	40877.46	40152.81	669.21	40890.46	40165.81	669.43	40904.00	40179.35	669.66	40917.00	40192.35	669.87	40930.46	40205.81	670.10	40943.46	40218.81	670.3134914
	308	40958	682.6306667	11.37717778		308	40957.44	40232.79	670.55	40970.44	40245.79	670.76	40983.44	40258.79	670.98	40996.98	40272.34	671.21	41010.44	40285.79	671.43	41023.44	40298.79	671.65	41036.98	40312.34	671.87	41049.98	40325.34	672.09	41063.44	40338.79	672.31	41076.44	40351.79	672.5298028
	309	41091	684.847	11.41411667		309	41090.41	40365.77	672.76	41103.41	40378.77	672.98	41116.41	40391.77	673.20	41129.96	40405.32	673.42	41143.41	40418.77	673.65	41156.41	40431.77	673.86	41169.96	40445.32	674.09	41182.96	40458.32	674.31	41196.41	40471.77	674.53	41209.41	40484.77	674.7461142
	310	41224	687.0633333	11.45105556		310	41223.39	40498.75	674.98	41236.39	40511.75	675.20	41249.39	40524.75	675.41	41262.94	40538.30	675.64	41276.39	40551.75	675.86	41289.39	40564.75	676.08	41302.94	40578.30	676.30	41315.94	40591.30	676.52	41329.39	40604.75	676.75	41342.39	40617.75	676.9624257
	311	41357	689.2796667	11.48799444		311	41356.37	40631.72	677.20	41369.37	40644.72	677.41	41382.37	40657.72	677.63	41395.92	40671.28	677.85	41409.37	40684.72	678.08	41422.37	40697.72	678.30	41435.92	40711.28	678.52	41448.92	40724.28	678.74	41462.37	40737.72	678.96	41475.37	40750.72	679.1787371
	312	41490	691.496	11.52493333		312	41489.35	40764.70	679.41	41502.35	40777.70	679.63	41515.35	40790.70	679.85	41528.90	40804.26	680.07	41542.35	40817.70	680.30	41555.35	40830.70	680.51	41568.90	40844.26	680.74	41581.90	40857.26	680.95	41595.35	40870.70	681.18	41608.35	40883.70	681.3950485
	313	41623	693.7123333	11.56187222		313	41622.33	40897.68	681.63	41635.33	40910.68	681.84	41648.33	40923.68	682.06	41661.88	40937.24	682.29	41675.33	40950.68	682.51	41688.33	40963.68	682.73	41701.88	40977.24	682.95	41714.88	40990.24	683.17	41728.33	41003.68	683.39	41741.33	41016.68	683.6113599
	314	41756	695.9286667	11.59881111		314	41755.31	41030.66	683.84	41768.31	41043.66	684.06	41781.31	41056.66	684.28	41794.87	41070.22	684.50	41808.31	41083.66	684.73	41821.31	41096.66	684.94	41834.87	41110.22	685.17	41847.87	41123.22	685.39	41861.31	41136.66	685.61	41874.31	41149.66	685.8276714
	315	41889	698.145	11.63575		315	41888.29	41163.64	686.06	41901.29	41176.64	686.28	41914.29	41189.64	686.49	41927.85	41203.20	686.72	41941.29	41216.64	686.94	41954.29	41229.64	687.16	41967.85	41243.20	687.39	41980.85	41256.20	687.60	41994.29	41269.64	687.83	42007.29	41282.64	688.0439828
	316	42022	700.3613333	11.67268889		316	42021.26	41296.62	688.28	42034.26	41309.62	688.49	42047.26	41322.62	688.71	42060.83	41336.18	688.94	42074.26	41349.62	689.16	42087.26	41362.62	689.38	42100.83	41376.18	689.60	42113.83	41389.18	689.82	42127.26	41402.62	690.04	42140.26	41415.62	690.2602942
	317	42155	702.5776667	11.70962778		317	42154.24	41429.60	690.49	42167.24	41442.60	690.71	42180.24	41455.60	690.93	42193.81	41469.16	691.15	42207.24	41482.60	691.38	42220.24	41495.60	691.59	42233.81	41509.16	691.82	42246.81	41522.16	692.04	42260.24	41535.60	692.26	42273.24	41548.60	692.4766057
	318	42288	704.794	11.74656667		318	42287.22	41562.58	692.71	42300.22	41575.58	692.93	42313.22	41588.58	693.14	42326.79	41602.14	693.37	42340.22	41615.58	693.59	42353.22	41628.58	693.81	42366.79	41642.14	694.04	42379.79	41655.14	694.25	42393.22	41668.58	694.48	42406.22	41681.58	694.6929171
	319	42421	707.0103333	11.78350556		319	42420.20	41695.55	694.93	42433.20	41708.55	695.14	42446.20	41721.55	695.36	42459.77	41735.12	695.59	42473.20	41748.55	695.81	42486.20	41761.55	696.03	42499.77	41775.12	696.25	42512.77	41788.12	696.47	42526.20	41801.55	696.69	42539.20	41814.55	696.9092285
	320	42554	709.2266667	11.82044444		320	42553.18	41828.53	697.14	42566.18	41841.53	697.36	42579.18	41854.53	697.58	42592.75	41868.10	697.80	42606.18	41881.53	698.03	42619.18	41894.53	698.24	42632.75	41908.10	698.47	42645.75	41921.10	698.69	42659.18	41934.53	698.91	42672.18	41947.53	699.1255399
	321	42687	711.443	11.85738333		321	42686.16	41961.51	699.36	42699.16	41974.51	699.58	42712.16	41987.51	699.79	42725.73	42001.08	700.02	42739.16	42014.51	700.24	42752.16	42027.51	700.46	42765.73	42041.08	700.68	42778.73	42054.08	700.90	42792.16	42067.51	701.13	42805.16	42080.51	701.3418514
	322	42820	713.6593333	11.89432222		322	42819.14	42094.49	701.57	42832.14	42107.49	701.79	42845.14	42120.49	702.01	42858.71	42134.06	702.23	42872.14	42147.49	702.46	42885.14	42160.49	702.67	42898.71	42174.06	702.90	42911.71	42187.06	703.12	42925.14	42200.49	703.34	42938.14	42213.49	703.5581628
	323	42953	715.8756667	11.93126111		323	42952.12	42227.47	703.79	42965.12	42240.47	704.01	42978.12	42253.47	704.22	42991.69	42267.04	704.45	43005.12	42280.47	704.67	43018.12	42293.47	704.89	43031.69	42307.04	705.12	43044.69	42320.04	705.33	43058.12	42333.47	705.56	43071.12	42346.47	705.7744742
	324	43086	718.092	11.9682		324	43085.09	42360.45	706.01	43098.09	42373.45	706.22	43111.09	42386.45	706.44	43124.67	42400.02	706.67	43138.09	42413.45	706.89	43151.09	42426.45	707.11	43164.67	42440.02	707.33	43177.67	42453.02	707.55	43191.09	42466.45	707.77	43204.09	42479.45	707.9907856
	325	43219	720.3083333	12.00513889		325	43218.07	42493.43	708.22	43231.07	42506.43	708.44	43244.07	42519.43	708.66	43257.65	42533.00	708.88	43271.07	42546.43	709.11	43284.07	42559.43	709.32	43297.65	42573.00	709.55	43310.65	42586.00	709.77	43324.07	42599.43	709.99	43337.07	42612.43	710.2070971
	326	43351	722.5246667	12.04207778		326	43351.05	42626.40	710.44	43364.05	42639.40	710.66	43377.05	42652.40	710.87	43390.63	42665.98	711.10	43404.05	42679.40	711.32	43417.05	42692.40	711.54	43430.63	42705.98	711.77	43443.63	42718.98	711.98	43457.05	42732.40	712.21	43470.05	42745.40	712.4234085
	327	43484	724.741	12.07901667		327	43484.03	42759.38	712.66	43497.03	42772.38	712.87	43510.03	42785.38	713.09	43523.61	42798.96	713.32	43537.03	42812.38	713.54	43550.03	42825.38	713.76	43563.61	42838.96	713.98	43576.61	42851.96	714.20	43590.03	42865.38	714.42	43603.03	42878.38	714.6397199
	328	43617	726.9573333	12.11595556		328	43617.01	42892.36	714.87	43630.01	42905.36	715.09	43643.01	42918.36	715.31	43656.59	42931.94	715.53	43670.01	42945.36	715.76	43683.01	42958.36	715.97	43696.59	42971.94	716.20	43709.59	42984.94	716.42	43723.01	42998.36	716.64	43736.01	43011.36	716.8560313
	329	43750	729.1736667	12.15289444		329	43749.99	43025.34	717.09	43762.99	43038.34	717.31	43775.99	43051.34	717.52	43789.57	43064.92	717.75	43802.99	43078.34	717.97	43815.99	43091.34	718.19	43829.57	43104.92	718.42	43842.57	43117.92	718.63	43855.99	43131.34	718.86	43868.99	43144.34	719.0723428
	330	43883	731.39	12.18983333		330	43882.97	43158.32	719.31	43895.97	43171.32	719.52	43908.97	43184.32	719.74	43922.55	43197.91	719.97	43935.97	43211.32	720.19	43948.97	43224.32	720.41	43962.55	43237.91	720.63	43975.55	43250.91	720.85	43988.97	43264.32	721.07	44001.97	43277.32	721.2886542
	331	44016	733.6063333	12.22677222		331	44015.94	43291.30	721.52	44028.94	43304.30	721.74	44041.94	43317.30	721.95	44055.53	43330.89	722.18	44068.94	43344.30	722.40	44081.94	43357.30	722.62	44095.53	43370.89	722.85	44108.53	43383.89	723.06	44121.94	43397.30	723.29	44134.94	43410.30	723.5049656
	332	44149	735.8226667	12.26371111		332	44148.92	43424.28	723.74	44161.92	43437.28	723.95	44174.92	43450.28	724.17	44188.51	43463.87	724.40	44201.92	43477.28	724.62	44214.92	43490.28	724.84	44228.51	43503.87	725.06	44241.51	43516.87	725.28	44254.92	43530.28	725.50	44267.92	43543.28	725.7212771
	333	44282	738.039	12.30065		333	44281.90	43557.26	725.95	44294.90	43570.26	726.17	44307.90	43583.26	726.39	44321.49	43596.85	726.61	44334.90	43610.26	726.84	44347.90	43623.26	727.05	44361.49	43636.85	727.28	44374.49	43649.85	727.50	44387.90	43663.26	727.72	44400.90	43676.26	727.9375885
	334	44415	740.2553333	12.33758889		334	44414.88	43690.23	728.17	44427.88	43703.23	728.39	44440.88	43716.23	728.60	44454.47	43729.83	728.83	44467.88	43743.23	729.05	44480.88	43756.23	729.27	44494.47	43769.83	729.50	44507.47	43782.83	729.71	44520.88	43796.23	729.94	44533.88	43809.23	730.1538999
	335	44548	742.4716667	12.37452778		335	44547.86	43823.21	730.39	44560.86	43836.21	730.60	44573.86	43849.21	730.82	44587.45	43862.81	731.05	44600.86	43876.21	731.27	44613.86	43889.21	731.49	44627.45	43902.81	731.71	44640.45	43915.81	731.93	44653.86	43929.21	732.15	44666.86	43942.21	732.3702113
	336	44681	744.688	12.41146667		336	44680.84	43956.19	732.60	44693.84	43969.19	732.82	44706.84	43982.19	733.04	44720.44	43995.79	733.26	44733.84	44009.19	733.49	44746.84	44022.19	733.70	44760.44	44035.79	733.93	44773.44	44048.79	734.15	44786.84	44062.19	734.37	44799.84	44075.19	734.5865228
	337	44814	746.9043333	12.44840556		337	44813.82	44089.17	734.82	44826.82	44102.17	735.04	44839.82	44115.17	735.25	44853.42	44128.77	735.48	44866.82	44142.17	735.70	44879.82	44155.17	735.92	44893.42	44168.77	736.15	44906.42	44181.77	736.36	44919.82	44195.17	736.59	44932.82	44208.17	736.8028342
	338	44947	749.1206667	12.48534444		338	44946.80	44222.15	737.04	44959.80	44235.15	737.25	44972.80	44248.15	737.47	44986.40	44261.75	737.70	44999.80	44275.15	737.92	45012.80	44288.15	738.14	45026.40	44301.75	738.36	45039.40	44314.75	738.58	45052.80	44328.15	738.80	45065.80	44341.15	739.0191456
	339	45080	751.337	12.52228333		339	45079.77	44355.13	739.25	45092.77	44368.13	739.47	45105.77	44381.13	739.69	45119.38	44394.73	739.91	45132.77	44408.13	740.14	45145.77	44421.13	740.35	45159.38	44434.73	740.58	45172.38	44447.73	740.80	45185.77	44461.13	741.02	45198.77	44474.13	741.235457
	340	45213	753.5533333	12.55922222		340	45212.75	44488.11	741.47	45225.75	44501.11	741.69	45238.75	44514.11	741.90	45252.36	44527.71	742.13	45265.75	44541.11	742.35	45278.75	44554.11	742.57	45292.36	44567.71	742.80	45305.36	44580.71	743.01	45318.75	44594.11	743.24	45331.75	44607.11	743.4517685
	341	45346	755.7696667	12.59616111		341	45345.73	44621.08	743.68	45358.73	44634.08	743.90	45371.73	44647.08	744.12	45385.34	44660.69	744.34	45398.73	44674.08	744.57	45411.73	44687.08	744.78	45425.34	44700.69	745.01	45438.34	44713.69	745.23	45451.73	44727.08	745.45	45464.73	44740.08	745.6680799
	342	45479	757.986	12.6331		342	45478.71	44754.06	745.90	45491.71	44767.06	746.12	45504.71	44780.06	746.33	45518.32	44793.67	746.56	45531.71	44807.06	746.78	45544.71	44820.06	747.00	45558.32	44833.67	747.23	45571.32	44846.67	747.44	45584.71	44860.06	747.67	45597.71	44873.06	747.8843913
	343	45612	760.2023333	12.67003889		343	45611.69	44887.04	748.12	45624.69	44900.04	748.33	45637.69	44913.04	748.55	45651.30	44926.65	748.78	45664.69	44940.04	749.00	45677.69	44953.04	749.22	45691.30	44966.65	749.44	45704.30	44979.65	749.66	45717.69	44993.04	749.88	45730.69	45006.04	750.1007028
	344	45745	762.4186667	12.70697778		344	45744.67	45020.02	750.33	45757.67	45033.02	750.55	45770.67	45046.02	750.77	45784.28	45059.63	750.99	45797.67	45073.02	751.22	45810.67	45086.02	751.43	45824.28	45099.63	751.66	45837.28	45112.63	751.88	45850.67	45126.02	752.10	45863.67	45139.02	752.3170142
	345	45878	764.635	12.74391667		345	45877.65	45153.00	752.55	45890.65	45166.00	752.77	45903.65	45179.00	752.98	45917.26	45192.61	753.21	45930.65	45206.00	753.43	45943.65	45219.00	753.65	45957.26	45232.61	753.88	45970.26	45245.61	754.09	45983.65	45259.00	754.32	45996.65	45272.00	754.5333256
	346	46011	766.8513333	12.78085556		346	46010.63	45285.98	754.77	46023.63	45298.98	754.98	46036.63	45311.98	755.20	46050.24	45325.59	755.43	46063.63	45338.98	755.65	46076.63	45351.98	755.87	46090.24	45365.59	756.09	46103.24	45378.59	756.31	46116.63	45391.98	756.53	46129.63	45404.98	756.749637
	347	46144	769.0676667	12.81779444		347	46143.60	45418.96	756.98	46156.60	45431.96	757.20	46169.60	45444.96	757.42	46183.22	45458.57	757.64	46196.60	45471.96	757.87	46209.60	45484.96	758.08	46223.22	45498.57	758.31	46236.22	45511.57	758.53	46249.60	45524.96	758.75	46262.60	45537.96	758.9659485
	348	46277	771.284	12.85473333		348	46276.58	45551.94	759.20	46289.58	45564.94	759.42	46302.58	45577.94	759.63	46316.20	45591.55	759.86	46329.58	45604.94	760.08	46342.58	45617.94	760.30	46356.20	45631.55	760.53	46369.20	45644.55	760.74	46382.58	45657.94	760.97	46395.58	45670.94	761.1822599
	349	46410	773.5003333	12.89167222		349	46409.56	45684.91	761.42	46422.56	45697.91	761.63	46435.56	45710.91	761.85	46449.18	45724.53	762.08	46462.56	45737.91	762.30	46475.56	45750.91	762.52	46489.18	45764.53	762.74	46502.18	45777.53	762.96	46515.56	45790.91	763.18	46528.56	45803.91	763.3985713
	350	46543	775.7166667	12.92861111		350	46542.54	45817.89	763.63	46555.54	45830.89	763.85	46568.54	45843.89	764.06	46582.16	45857.51	764.29	46595.54	45870.89	764.51	46608.54	45883.89	764.73	46622.16	45897.51	764.96	46635.16	45910.51	765.18	46648.54	45923.89	765.40	46661.54	45936.89	765.6148827
	351	46676	777.933	12.96555		351	46675.52	45950.87	765.85	46688.52	45963.87	766.06	46701.52	45976.87	766.28	46715.14	45990.50	766.51	46728.52	46003.87	766.73	46741.52	46016.87	766.95	46755.14	46030.50	767.17	46768.14	46043.50	767.39	46781.52	46056.87	767.61	46794.52	46069.87	767.8311942
	352	46809	780.1493333	13.00248889		352	46808.50	46083.85	768.06	46821.50	46096.85	768.28	46834.50	46109.85	768.50	46848.12	46123.48	768.72	46861.50	46136.85	768.95	46874.50	46149.85	769.16	46888.12	46163.48	769.39	46901.12	46176.48	769.61	46914.50	46189.85	769.83	46927.50	46202.85	770.0475056
	353	46942	782.3656667	13.03942778		353	46941.48	46216.83	770.28	46954.48	46229.83	770.50	46967.48	46242.83	770.71	46981.10	46256.46	770.94	46994.48	46269.83	771.16	47007.48	46282.83	771.38	47021.10	46296.46	771.61	47034.10	46309.46	771.82	47047.48	46322.83	772.05	47060.48	46335.83	772.263817
	354	47075	784.582	13.07636667		354	47074.45	46349.81	772.50	47087.45	46362.81	772.71	47100.45	46375.81	772.93	47114.08	46389.44	773.16	47127.45	46402.81	773.38	47140.45	46415.81	773.60	47154.08	46429.44	773.82	47167.08	46442.44	774.04	47180.45	46455.81	774.26	47193.45	46468.81	774.4801284
	355	47208	786.7983333	13.11330556		355	47207.43	46482.79	774.71	47220.43	46495.79	774.93	47233.43	46508.79	775.15	47247.06	46522.42	775.37	47260.43	46535.79	775.60	47273.43	46548.79	775.81	47287.06	46562.42	776.04	47300.06	46575.42	776.26	47313.43	46588.79	776.48	47326.43	46601.79	776.6964399
	356	47341	789.0146667	13.15024444		356	47340.41	46615.77	776.93	47353.41	46628.77	777.15	47366.41	46641.77	777.36	47380.04	46655.40	777.59	47393.41	46668.77	777.81	47406.41	46681.77	778.03	47420.04	46695.40	778.26	47433.04	46708.40	778.47	47446.41	46721.77	778.70	47459.41	46734.77	778.9127513
	357	47474	791.231	13.18718333		357	47473.39	46748.74	779.15	47486.39	46761.74	779.36	47499.39	46774.74	779.58	47513.02	46788.38	779.81	47526.39	46801.74	780.03	47539.39	46814.74	780.25	47553.02	46828.38	780.47	47566.02	46841.38	780.69	47579.39	46854.74	780.91	47592.39	46867.74	781.1290627
	358	47607	793.4473333	13.22412222		358	47606.37	46881.72	781.36	47619.37	46894.72	781.58	47632.37	46907.72	781.80	47646.01	46921.36	782.02	47659.37	46934.72	782.25	47672.37	46947.72	782.46	47686.01	46961.36	782.69	47699.01	46974.36	782.91	47712.37	46987.72	783.13	47725.37	47000.72	783.3453742
	359	47740	795.6636667	13.26106111		359	47739.35	47014.70	783.58	47752.35	47027.70	783.80	47765.35	47040.70	784.01	47778.99	47054.34	784.24	47792.35	47067.70	784.46	47805.35	47080.70	784.68	47818.99	47094.34	784.91	47831.99	47107.34	785.12	47845.35	47120.70	785.35	47858.35	47133.70	785.5616856
	360	47873	797.88	13.298		360	47872.33	47147.68	785.79	47885.33	47160.68	786.01	47898.33	47173.68	786.23	47911.97	47187.32	786.46	47925.33	47200.68	786.68	47938.33	47213.68	786.89	47951.97	47227.32	787.12	47964.97	47240.32	787.34	47978.33	47253.68	787.56	47991.33	47266.68	787.777997
	361	48006	800.0963333	13.33493889		361	48005.31	47280.66	788.01	48018.31	47293.66	788.23	48031.31	47306.66	788.44	48044.95	47320.30	788.67	48058.31	47333.66	788.89	48071.31	47346.66	789.11	48084.95	47360.30	789.34	48097.95	47373.30	789.55	48111.31	47386.66	789.78	48124.31	47399.66	789.9943084
	362	48139	802.3126667	13.37187778		362	48138.28	47413.64	790.23	48151.28	47426.64	790.44	48164.28	47439.64	790.66	48177.93	47453.28	790.89	48191.28	47466.64	791.11	48204.28	47479.64	791.33	48217.93	47493.28	791.55	48230.93	47506.28	791.77	48244.28	47519.64	791.99	48257.28	47532.64	792.2106199
	363	48272	804.529	13.40881667		363	48271.26	47546.62	792.44	48284.26	47559.62	792.66	48297.26	47572.62	792.88	48310.91	47586.26	793.10	48324.26	47599.62	793.33	48337.26	47612.62	793.54	48350.91	47626.26	793.77	48363.91	47639.26	793.99	48377.26	47652.62	794.21	48390.26	47665.62	794.4269313
	364	48405	806.7453333	13.44575556		364	48404.24	47679.59	794.66	48417.24	47692.59	794.88	48430.24	47705.59	795.09	48443.89	47719.24	795.32	48457.24	47732.59	795.54	48470.24	47745.59	795.76	48483.89	47759.24	795.99	48496.89	47772.24	796.20	48510.24	47785.59	796.43	48523.24	47798.59	796.6432427
	365	48538	808.9616667	13.48269444		365	48537.22	47812.57	796.88	48550.22	47825.57	797.09	48563.22	47838.57	797.31	48576.87	47852.22	797.54	48590.22	47865.57	797.76	48603.22	47878.57	797.98	48616.87	47892.22	798.20	48629.87	47905.22	798.42	48643.22	47918.57	798.64	48656.22	47931.57	798.8595541
	366	48671	811.178	13.51963333		366	48670.20	47945.55	799.09	48683.20	47958.55	799.31	48696.20	47971.55	799.53	48709.85	47985.20	799.75	48723.20	47998.55	799.98	48736.20	48011.55	800.19	48749.85	48025.20	800.42	48762.85	48038.20	800.64	48776.20	48051.55	800.86	48789.20	48064.55	801.0758656
	367	48804	813.3943333	13.55657222		367	48803.18	48078.53	801.31	48816.18	48091.53	801.53	48829.18	48104.53	801.74	48842.83	48118.18	801.97	48856.18	48131.53	802.19	48869.18	48144.53	802.41	48882.83	48158.18	802.64	48895.83	48171.18	802.85	48909.18	48184.53	803.08	48922.18	48197.53	803.292177
	368	48937	815.6106667	13.59351111		368	48936.16	48211.51	803.53	48949.16	48224.51	803.74	48962.16	48237.51	803.96	48975.81	48251.16	804.19	48989.16	48264.51	804.41	49002.16	48277.51	804.63	49015.81	48291.16	804.85	49028.81	48304.16	805.07	49042.16	48317.51	805.29	49055.16	48330.51	805.5084884
	369	49070	817.827	13.63045		369	49069.13	48344.49	805.74	49082.13	48357.49	805.96	49095.13	48370.49	806.17	49108.79	48384.14	806.40	49122.13	48397.49	806.62	49135.13	48410.49	806.84	49148.79	48424.14	807.07	49161.79	48437.14	807.29	49175.13	48450.49	807.51	49188.13	48463.49	807.7247999
	370	49203	820.0433333	13.66738889		370	49202.11	48477.47	807.96	49215.11	48490.47	808.17	49228.11	48503.47	808.39	49241.77	48517.12	808.62	49255.11	48530.47	808.84	49268.11	48543.47	809.06	49281.77	48557.12	809.29	49294.77	48570.12	809.50	49308.11	48583.47	809.72	49321.11	48596.47	809.9411113
	371	49336	822.2596667	13.70432778		371	49335.09	48610.45	810.17	49348.09	48623.45	810.39	49361.09	48636.45	810.61	49374.75	48650.10	810.84	49388.09	48663.45	811.06	49401.09	48676.45	811.27	49414.75	48690.10	811.50	49427.75	48703.10	811.72	49441.09	48716.45	811.94	49454.09	48729.45	812.1574227
	372	49469	824.476	13.74126667		372	49468.07	48743.42	812.39	49481.07	48756.42	812.61	49494.07	48769.42	812.82	49507.73	48783.08	813.05	49521.07	48796.42	813.27	49534.07	48809.42	813.49	49547.73	48823.08	813.72	49560.73	48836.08	813.93	49574.07	48849.42	814.16	49587.07	48862.42	814.3737341
	373	49602	826.6923333	13.77820556		373	49601.05	48876.40	814.61	49614.05	48889.40	814.82	49627.05	48902.40	815.04	49640.71	48916.07	815.27	49654.05	48929.40	815.49	49667.05	48942.40	815.71	49680.71	48956.07	815.93	49693.71	48969.07	816.15	49707.05	48982.40	816.37	49720.05	48995.40	816.5900456
	374	49735	828.9086667	13.81514444		374	49734.03	49009.38	816.82	49747.03	49022.38	817.04	49760.03	49035.38	817.26	49773.69	49049.05	817.48	49787.03	49062.38	817.71	49800.03	49075.38	817.92	49813.69	49089.05	818.15	49826.69	49102.05	818.37	49840.03	49115.38	818.59	49853.03	49128.38	818.806357
	375	49868	831.125	13.85208333		375	49867.01	49142.36	819.04	49880.01	49155.36	819.26	49893.01	49168.36	819.47	49906.67	49182.03	819.70	49920.01	49195.36	819.92	49933.01	49208.36	820.14	49946.67	49222.03	820.37	49959.67	49235.03	820.58	49973.01	49248.36	820.81	49986.01	49261.36	821.0226684
	376	50000	833.3413333	13.88902222		376	49999.99	49275.34	821.26	50012.99	49288.34	821.47	50025.99	49301.34	821.69	50039.65	49315.01	821.92	50052.99	49328.34	822.14	50065.99	49341.34	822.36	50079.65	49355.01	822.58	50092.65	49368.01	822.80	50105.99	49381.34	823.02	50118.99	49394.34	823.2389798
	377	50133	835.5576667	13.92596111		377	50132.96	49408.32	823.47	50145.96	49421.32	823.69	50158.96	49434.32	823.91	50172.63	49447.99	824.13	50185.96	49461.32	824.36	50198.96	49474.32	824.57	50212.63	49487.99	824.80	50225.63	49500.99	825.02	50238.96	49514.32	825.24	50251.96	49527.32	825.4552913
	378	50266	837.774	13.9629		378	50265.94	49541.30	825.69	50278.94	49554.30	825.90	50291.94	49567.30	826.12	50305.61	49580.97	826.35	50318.94	49594.30	826.57	50331.94	49607.30	826.79	50345.61	49620.97	827.02	50358.61	49633.97	827.23	50371.94	49647.30	827.45	50384.94	49660.30	827.6716027
	379	50399	839.9903333	13.99983889		379	50398.92	49674.27	827.90	50411.92	49687.27	828.12	50424.92	49700.27	828.34	50438.60	49713.95	828.57	50451.92	49727.27	828.79	50464.92	49740.27	829.00	50478.60	49753.95	829.23	50491.60	49766.95	829.45	50504.92	49780.27	829.67	50517.92	49793.27	829.8879141
	380	50532	842.2066667	14.03677778		380	50531.90	49807.25	830.12	50544.90	49820.25	830.34	50557.90	49833.25	830.55	50571.58	49846.93	830.78	50584.90	49860.25	831.00	50597.90	49873.25	831.22	50611.58	49886.93	831.45	50624.58	49899.93	831.67	50637.90	49913.25	831.89	50650.90	49926.25	832.1042255
	381	50665	844.423	14.07371667		381	50664.88	49940.23	832.34	50677.88	49953.23	832.55	50690.88	49966.23	832.77	50704.56	49979.91	833.00	50717.88	49993.23	833.22	50730.88	50006.23	833.44	50744.56	50019.91	833.67	50757.56	50032.91	833.88	50770.88	50046.23	834.10	50783.88	50059.23	834.320537
	382	50798	846.6393333	14.11065556		382	50797.86	50073.21	834.55	50810.86	50086.21	834.77	50823.86	50099.21	834.99	50837.54	50112.89	835.21	50850.86	50126.21	835.44	50863.86	50139.21	835.65	50877.54	50152.89	835.88	50890.54	50165.89	836.10	50903.86	50179.21	836.32	50916.86	50192.21	836.5368484
	383	50931	848.8556667	14.14759444		383	50930.84	50206.19	836.77	50943.84	50219.19	836.99	50956.84	50232.19	837.20	50970.52	50245.87	837.43	50983.84	50259.19	837.65	50996.84	50272.19	837.87	51010.52	50285.87	838.10	51023.52	50298.87	838.31	51036.84	50312.19	838.54	51049.84	50325.19	838.7531598
	384	51064	851.072	14.18453333		384	51063.82	50339.17	838.99	51076.82	50352.17	839.20	51089.82	50365.17	839.42	51103.50	50378.85	839.65	51116.82	50392.17	839.87	51129.82	50405.17	840.09	51143.50	50418.85	840.31	51156.50	50431.85	840.53	51169.82	50445.17	840.75	51182.82	50458.17	840.9694713
	385	51197	853.2883333	14.22147222		385	51196.79	50472.15	841.20	51209.79	50485.15	841.42	51222.79	50498.15	841.64	51236.48	50511.83	841.86	51249.79	50525.15	842.09	51262.79	50538.15	842.30	51276.48	50551.83	842.53	51289.48	50564.83	842.75	51302.79	50578.15	842.97	51315.79	50591.15	843.1857827
	386	51330	855.5046667	14.25841111		386	51329.77	50605.13	843.42	51342.77	50618.13	843.64	51355.77	50631.13	843.85	51369.46	50644.81	844.08	51382.77	50658.13	844.30	51395.77	50671.13	844.52	51409.46	50684.81	844.75	51422.46	50697.81	844.96	51435.77	50711.13	845.19	51448.77	50724.13	845.4020941
	387	51463	857.721	14.29535		387	51462.75	50738.10	845.64	51475.75	50751.10	845.85	51488.75	50764.10	846.07	51502.44	50777.79	846.30	51515.75	50791.10	846.52	51528.75	50804.10	846.74	51542.44	50817.79	846.96	51555.44	50830.79	847.18	51568.75	50844.10	847.40	51581.75	50857.10	847.6184055
	388	51596	859.9373333	14.33228889		388	51595.73	50871.08	847.85	51608.73	50884.08	848.07	51621.73	50897.08	848.28	51635.42	50910.77	848.51	51648.73	50924.08	848.73	51661.73	50937.08	848.95	51675.42	50950.77	849.18	51688.42	50963.77	849.40	51701.73	50977.08	849.62	51714.73	50990.08	849.834717
	389	51729	862.1536667	14.36922778		389	51728.71	51004.06	850.07	51741.71	51017.06	850.28	51754.71	51030.06	850.50	51768.40	51043.75	850.73	51781.71	51057.06	850.95	51794.71	51070.06	851.17	51808.40	51083.75	851.40	51821.40	51096.75	851.61	51834.71	51110.06	851.83	51847.71	51123.06	852.0510284
	390	51862	864.37	14.40616667		390	51861.69	51137.04	852.28	51874.69	51150.04	852.50	51887.69	51163.04	852.72	51901.38	51176.73	852.95	51914.69	51190.04	853.17	51927.69	51203.04	853.38	51941.38	51216.73	853.61	51954.38	51229.73	853.83	51967.69	51243.04	854.05	51980.69	51256.04	854.2673398
	391	51995	866.5863333	14.44310556		391	51994.67	51270.02	854.50	52007.67	51283.02	854.72	52020.67	51296.02	854.93	52034.36	51309.71	855.16	52047.67	51323.02	855.38	52060.67	51336.02	855.60	52074.36	51349.71	855.83	52087.36	51362.71	856.05	52100.67	51376.02	856.27	52113.67	51389.02	856.4836512
	392	52128	868.8026667	14.48004444		392	52127.64	51403.00	856.72	52140.64	51416.00	856.93	52153.64	51429.00	857.15	52167.34	51442.69	857.38	52180.64	51456.00	857.60	52193.64	51469.00	857.82	52207.34	51482.69	858.04	52220.34	51495.69	858.26	52233.64	51509.00	858.48	52246.64	51522.00	858.6999627
	393	52261	871.019	14.51698333		393	52260.62	51535.98	858.93	52273.62	51548.98	859.15	52286.62	51561.98	859.37	52300.32	51575.67	859.59	52313.62	51588.98	859.82	52326.62	51601.98	860.03	52340.32	51615.67	860.26	52353.32	51628.67	860.48	52366.62	51641.98	860.70	52379.62	51654.98	860.9162741
	394	52394	873.2353333	14.55392222		394	52393.60	51668.96	861.15	52406.60	51681.96	861.37	52419.60	51694.96	861.58	52433.30	51708.65	861.81	52446.60	51721.96	862.03	52459.60	51734.96	862.25	52473.30	51748.65	862.48	52486.30	51761.65	862.69	52499.60	51774.96	862.92	52512.60	51787.96	863.1325855
	395	52527	875.4516667	14.59086111		395	52526.58	51801.93	863.37	52539.58	51814.93	863.58	52552.58	51827.93	863.80	52566.28	51841.64	864.03	52579.58	51854.93	864.25	52592.58	51867.93	864.47	52606.28	51881.64	864.69	52619.28	51894.64	864.91	52632.58	51907.93	865.13	52645.58	51920.93	865.348897
	396	52660	877.668	14.6278		396	52659.56	51934.91	865.58	52672.56	51947.91	865.80	52685.56	51960.91	866.02	52699.26	51974.62	866.24	52712.56	51987.91	866.47	52725.56	52000.91	866.68	52739.26	52014.62	866.91	52752.26	52027.62	867.13	52765.56	52040.91	867.35	52778.56	52053.91	867.5652084
	397	52793	879.8843333	14.66473889		397	52792.54	52067.89	867.80	52805.54	52080.89	868.01	52818.54	52093.89	868.23	52832.24	52107.60	868.46	52845.54	52120.89	868.68	52858.54	52133.89	868.90	52872.24	52147.60	869.13	52885.24	52160.60	869.34	52898.54	52173.89	869.56	52911.54	52186.89	869.7815198
	398	52926	882.1006667	14.70167778		398	52925.52	52200.87	870.01	52938.52	52213.87	870.23	52951.52	52226.87	870.45	52965.22	52240.58	870.68	52978.52	52253.87	870.90	52991.52	52266.87	871.11	53005.22	52280.58	871.34	53018.22	52293.58	871.56	53031.52	52306.87	871.78	53044.52	52319.87	871.9978312
	399	53059	884.317	14.73861667		399	53058.50	52333.85	872.23	53071.50	52346.85	872.45	53084.50	52359.85	872.66	53098.20	52373.56	872.89	53111.50	52386.85	873.11	53124.50	52399.85	873.33	53138.20	52413.56	873.56	53151.20	52426.56	873.78	53164.50	52439.85	874.00	53177.50	52452.85	874.2141427
	400	53192	886.5333333	14.77555556		400	53191.47	52466.83	874.45	53204.47	52479.83	874.66	53217.47	52492.83	874.88	53231.18	52506.54	875.11	53244.47	52519.83	875.33	53257.47	52532.83	875.55	53271.18	52546.54	875.78	53284.18	52559.54	875.99	53297.47	52572.83	876.21	53310.47	52585.83	876.4304541
	401	53325	888.7496667	14.81249444		401	53324.45	52599.81	876.66	53337.45	52612.81	876.88	53350.45	52625.81	877.10	53364.17	52639.52	877.33	53377.45	52652.81	877.55	53390.45	52665.81	877.76	53404.17	52679.52	877.99	53417.17	52692.52	878.21	53430.45	52705.81	878.43	53443.45	52718.81	878.6467655
	402	53458	890.966	14.84943333		402	53457.43	52732.78	878.88	53470.43	52745.78	879.10	53483.43	52758.78	879.31	53497.15	52772.50	879.54	53510.43	52785.78	879.76	53523.43	52798.78	879.98	53537.15	52812.50	880.21	53550.15	52825.50	880.42	53563.43	52838.78	880.65	53576.43	52851.78	880.8630769
	403	53591	893.1823333	14.88637222		403	53590.41	52865.76	881.10	53603.41	52878.76	881.31	53616.41	52891.76	881.53	53630.13	52905.48	881.76	53643.41	52918.76	881.98	53656.41	52931.76	882.20	53670.13	52945.48	882.42	53683.13	52958.48	882.64	53696.41	52971.76	882.86	53709.41	52984.76	883.0793884
	404	53724	895.3986667	14.92331111		404	53723.39	52998.74	883.31	53736.39	53011.74	883.53	53749.39	53024.74	883.75	53763.11	53038.46	883.97	53776.39	53051.74	884.20	53789.39	53064.74	884.41	53803.11	53078.46	884.64	53816.11	53091.46	884.86	53829.39	53104.74	885.08	53842.39	53117.74	885.2956998
	405	53857	897.615	14.96025		405	53856.37	53131.72	885.53	53869.37	53144.72	885.75	53882.37	53157.72	885.96	53896.09	53171.44	886.19	53909.37	53184.72	886.41	53922.37	53197.72	886.63	53936.09	53211.44	886.86	53949.09	53224.44	887.07	53962.37	53237.72	887.30	53975.37	53250.72	887.5120112
	406	53990	899.8313333	14.99718889		406	53989.35	53264.70	887.74	54002.35	53277.70	887.96	54015.35	53290.70	888.18	54029.07	53304.42	888.41	54042.35	53317.70	888.63	54055.35	53330.70	888.84	54069.07	53344.42	889.07	54082.07	53357.42	889.29	54095.35	53370.70	889.51	54108.35	53383.70	889.7283226
	407	54123	902.0476667	15.03412778		407	54122.33	53397.68	889.96	54135.33	53410.68	890.18	54148.33	53423.68	890.39	54162.05	53437.40	890.62	54175.33	53450.68	890.84	54188.33	53463.68	891.06	54202.05	53477.40	891.29	54215.05	53490.40	891.51	54228.33	53503.68	891.73	54241.33	53516.68	891.9446341
	408	54256	904.264	15.07106667		408	54255.30	53530.66	892.18	54268.30	53543.66	892.39	54281.30	53556.66	892.61	54295.03	53570.38	892.84	54308.30	53583.66	893.06	54321.30	53596.66	893.28	54335.03	53610.38	893.51	54348.03	53623.38	893.72	54361.30	53636.66	893.94	54374.30	53649.66	894.1609455
	409	54389	906.4803333	15.10800556		409	54388.28	53663.64	894.39	54401.28	53676.64	894.61	54414.28	53689.64	894.83	54428.01	53703.36	895.06	54441.28	53716.64	895.28	54454.28	53729.64	895.49	54468.01	53743.36	895.72	54481.01	53756.36	895.94	54494.28	53769.64	896.16	54507.28	53782.64	896.3772569
	410	54522	908.6966667	15.14494444		410	54521.26	53796.61	896.61	54534.26	53809.61	896.83	54547.26	53822.61	897.04	54560.99	53836.34	897.27	54574.26	53849.61	897.49	54587.26	53862.61	897.71	54600.99	53876.34	897.94	54613.99	53889.34	898.16	54627.26	53902.61	898.38	54640.26	53915.61	898.5935684
	411	54655	910.913	15.18188333		411	54654.24	53929.59	898.83	54667.24	53942.59	899.04	54680.24	53955.59	899.26	54693.97	53969.32	899.49	54707.24	53982.59	899.71	54720.24	53995.59	899.93	54733.97	54009.32	900.16	54746.97	54022.32	900.37	54760.24	54035.59	900.59	54773.24	54048.59	900.8098798
	412	54788	913.1293333	15.21882222		412	54787.22	54062.57	901.04	54800.22	54075.57	901.26	54813.22	54088.57	901.48	54826.95	54102.30	901.71	54840.22	54115.57	901.93	54853.22	54128.57	902.14	54866.95	54142.30	902.37	54879.95	54155.30	902.59	54893.22	54168.57	902.81	54906.22	54181.57	903.0261912
	413	54921	915.3456667	15.25576111		413	54920.20	54195.55	903.26	54933.20	54208.55	903.48	54946.20	54221.55	903.69	54959.93	54235.28	903.92	54973.20	54248.55	904.14	54986.20	54261.55	904.36	54999.93	54275.28	904.59	55012.93	54288.28	904.80	55026.20	54301.55	905.03	55039.20	54314.55	905.2425026
	414	55054	917.562	15.2927		414	55053.18	54328.53	905.48	55066.18	54341.53	905.69	55079.18	54354.53	905.91	55092.91	54368.26	906.14	55106.18	54381.53	906.36	55119.18	54394.53	906.58	55132.91	54408.26	906.80	55145.91	54421.26	907.02	55159.18	54434.53	907.24	55172.18	54447.53	907.4588141
	415	55187	919.7783333	15.32963889		415	55186.15	54461.51	907.69	55199.15	54474.51	907.91	55212.15	54487.51	908.13	55225.89	54501.24	908.35	55239.15	54514.51	908.58	55252.15	54527.51	908.79	55265.89	54541.24	909.02	55278.89	54554.24	909.24	55292.15	54567.51	909.46	55305.15	54580.51	909.6751255
	416	55320	921.9946667	15.36657778		416	55319.13	54594.49	909.91	55332.13	54607.49	910.12	55345.13	54620.49	910.34	55358.87	54634.23	910.57	55372.13	54647.49	910.79	55385.13	54660.49	911.01	55398.87	54674.23	911.24	55411.87	54687.23	911.45	55425.13	54700.49	911.67	55438.13	54713.49	911.8914369
	417	55453	924.211	15.40351667		417	55452.11	54727.46	912.12	55465.11	54740.46	912.34	55478.11	54753.46	912.56	55491.85	54767.21	912.79	55505.11	54780.46	913.01	55518.11	54793.46	913.22	55531.85	54807.21	913.45	55544.85	54820.21	913.67	55558.11	54833.46	913.89	55571.11	54846.46	914.1077483
	418	55586	926.4273333	15.44045556		418	55585.09	54860.44	914.34	55598.09	54873.44	914.56	55611.09	54886.44	914.77	55624.83	54900.19	915.00	55638.09	54913.44	915.22	55651.09	54926.44	915.44	55664.83	54940.19	915.67	55677.83	54953.19	915.89	55691.09	54966.44	916.11	55704.09	54979.44	916.3240598
	419	55719	928.6436667	15.47739444		419	55718.07	54993.42	916.56	55731.07	55006.42	916.77	55744.07	55019.42	916.99	55757.81	55033.17	917.22	55771.07	55046.42	917.44	55784.07	55059.42	917.66	55797.81	55073.17	917.89	55810.81	55086.17	918.10	55824.07	55099.42	918.32	55837.07	55112.42	918.5403712
	420	55852	930.86	15.51433333		420	55851.05	55126.40	918.77	55864.05	55139.40	918.99	55877.05	55152.40	919.21	55890.79	55166.15	919.44	55904.05	55179.40	919.66	55917.05	55192.40	919.87	55930.79	55206.15	920.10	55943.79	55219.15	920.32	55957.05	55232.40	920.54	55970.05	55245.40	920.7566826
	421	55985	933.0763333	15.55127222		421	55984.03	55259.38	920.99	55997.03	55272.38	921.21	56010.03	55285.38	921.42	56023.77	55299.13	921.65	56037.03	55312.38	921.87	56050.03	55325.38	922.09	56063.77	55339.13	922.32	56076.77	55352.13	922.54	56090.03	55365.38	922.76	56103.03	55378.38	922.972994
	422	56118	935.2926667	15.58821111		422	56117.01	55392.36	923.21	56130.01	55405.36	923.42	56143.01	55418.36	923.64	56156.75	55432.11	923.87	56170.01	55445.36	924.09	56183.01	55458.36	924.31	56196.75	55472.11	924.54	56209.75	55485.11	924.75	56223.01	55498.36	924.97	56236.01	55511.36	925.1893055
	423	56251	937.509	15.62515		423	56249.98	55525.34	925.42	56262.98	55538.34	925.64	56275.98	55551.34	925.86	56289.74	55565.09	926.08	56302.98	55578.34	926.31	56315.98	55591.34	926.52	56329.74	55605.09	926.75	56342.74	55618.09	926.97	56355.98	55631.34	927.19	56368.98	55644.34	927.4056169
	424	56384	939.7253333	15.66208889		424	56382.96	55658.32	927.64	56395.96	55671.32	927.86	56408.96	55684.32	928.07	56422.72	55698.07	928.30	56435.96	55711.32	928.52	56448.96	55724.32	928.74	56462.72	55738.07	928.97	56475.72	55751.07	929.18	56488.96	55764.32	929.41	56501.96	55777.32	929.6219283
	425	56517	941.9416667	15.69902778		425	56515.94	55791.29	929.85	56528.94	55804.29	930.07	56541.94	55817.29	930.29	56555.70	55831.05	930.52	56568.94	55844.29	930.74	56581.94	55857.29	930.95	56595.70	55871.05	931.18	56608.70	55884.05	931.40	56621.94	55897.29	931.62	56634.94	55910.29	931.8382398
	426	56649	944.158	15.73596667		426	56648.92	55924.27	932.07	56661.92	55937.27	932.29	56674.92	55950.27	932.50	56688.68	55964.03	932.73	56701.92	55977.27	932.95	56714.92	55990.27	933.17	56728.68	56004.03	933.40	56741.68	56017.03	933.62	56754.92	56030.27	933.84	56767.92	56043.27	934.0545512
	427	56782	946.3743333	15.77290556		427	56781.90	56057.25	934.29	56794.90	56070.25	934.50	56807.90	56083.25	934.72	56821.66	56097.01	934.95	56834.90	56110.25	935.17	56847.90	56123.25	935.39	56861.66	56137.01	935.62	56874.66	56150.01	935.83	56887.90	56163.25	936.05	56900.90	56176.25	936.2708626
	428	56915	948.5906667	15.80984444		428	56914.88	56190.23	936.50	56927.88	56203.23	936.72	56940.88	56216.23	936.94	56954.64	56229.99	937.17	56967.88	56243.23	937.39	56980.88	56256.23	937.60	56994.64	56269.99	937.83	57007.64	56282.99	938.05	57020.88	56296.23	938.27	57033.88	56309.23	938.487174
	429	57048	950.807	15.84678333		429	57047.86	56323.21	938.72	57060.86	56336.21	938.94	57073.86	56349.21	939.15	57087.62	56362.97	939.38	57100.86	56376.21	939.60	57113.86	56389.21	939.82	57127.62	56402.97	940.05	57140.62	56415.97	940.27	57153.86	56429.21	940.49	57166.86	56442.21	940.7034855
	430	57181	953.0233333	15.88372222		430	57180.83	56456.19	940.94	57193.83	56469.19	941.15	57206.83	56482.19	941.37	57220.60	56495.95	941.60	57233.83	56509.19	941.82	57246.83	56522.19	942.04	57260.60	56535.95	942.27	57273.60	56548.95	942.48	57286.83	56562.19	942.70	57299.83	56575.19	942.9197969
	431	57314	955.2396667	15.92066111		431	57313.81	56589.17	943.15	57326.81	56602.17	943.37	57339.81	56615.17	943.59	57353.58	56628.93	943.82	57366.81	56642.17	944.04	57379.81	56655.17	944.25	57393.58	56668.93	944.48	57406.58	56681.93	944.70	57419.81	56695.17	944.92	57432.81	56708.17	945.1361083
	432	57447	957.456	15.9576		432	57446.79	56722.15	945.37	57459.79	56735.15	945.59	57472.79	56748.15	945.80	57486.56	56761.91	946.03	57499.79	56775.15	946.25	57512.79	56788.15	946.47	57526.56	56801.91	946.70	57539.56	56814.91	946.92	57552.79	56828.15	947.14	57565.79	56841.15	947.3524197
	433	57580	959.6723333	15.99453889		433	57579.77	56855.12	947.59	57592.77	56868.12	947.80	57605.77	56881.12	948.02	57619.54	56894.89	948.25	57632.77	56908.12	948.47	57645.77	56921.12	948.69	57659.54	56934.89	948.91	57672.54	56947.89	949.13	57685.77	56961.12	949.35	57698.77	56974.12	949.5687312
	434	57713	961.8886667	16.03147778		434	57712.75	56988.10	949.80	57725.75	57001.10	950.02	57738.75	57014.10	950.24	57752.52	57027.87	950.46	57765.75	57041.10	950.69	57778.75	57054.10	950.90	57792.52	57067.87	951.13	57805.52	57080.87	951.35	57818.75	57094.10	951.57	57831.75	57107.10	951.7850426
	435	57846	964.105	16.06841667		435	57845.73	57121.08	952.02	57858.73	57134.08	952.23	57871.73	57147.08	952.45	57885.50	57160.85	952.68	57898.73	57174.08	952.90	57911.73	57187.08	953.12	57925.50	57200.85	953.35	57938.50	57213.85	953.56	57951.73	57227.08	953.78	57964.73	57240.08	954.001354
	436	57979	966.3213333	16.10535556		436	57978.71	57254.06	954.23	57991.71	57267.06	954.45	58004.71	57280.06	954.67	58018.48	57293.83	954.90	58031.71	57307.06	955.12	58044.71	57320.06	955.33	58058.48	57333.83	955.56	58071.48	57346.83	955.78	58084.71	57360.06	956.00	58097.71	57373.06	956.2176655
	437	58112	968.5376667	16.14229444		437	58111.69	57387.04	956.45	58124.69	57400.04	956.67	58137.69	57413.04	956.88	58151.46	57426.81	957.11	58164.69	57440.04	957.33	58177.69	57453.04	957.55	58191.46	57466.81	957.78	58204.46	57479.81	958.00	58217.69	57493.04	958.22	58230.69	57506.04	958.4339769
	438	58245	970.754	16.17923333		438	58244.66	57520.02	958.67	58257.66	57533.02	958.88	58270.66	57546.02	959.10	58284.44	57559.80	959.33	58297.66	57573.02	959.55	58310.66	57586.02	959.77	58324.44	57599.80	960.00	58337.44	57612.80	960.21	58350.66	57626.02	960.43	58363.66	57639.02	960.6502883
	439	58378	972.9703333	16.21617222		439	58377.64	57653.00	960.88	58390.64	57666.00	961.10	58403.64	57679.00	961.32	58417.42	57692.78	961.55	58430.64	57706.00	961.77	58443.64	57719.00	961.98	58457.42	57732.78	962.21	58470.42	57745.78	962.43	58483.64	57759.00	962.65	58496.64	57772.00	962.8665997
	440	58511	975.1866667	16.25311111		440	58510.62	57785.97	963.10	58523.62	57798.97	963.32	58536.62	57811.97	963.53	58550.40	57825.76	963.76	58563.62	57838.97	963.98	58576.62	57851.97	964.20	58590.40	57865.76	964.43	58603.40	57878.76	964.65	58616.62	57891.97	964.87	58629.62	57904.97	965.0829112
	441	58644	977.403	16.29005		441	58643.60	57918.95	965.32	58656.60	57931.95	965.53	58669.60	57944.95	965.75	58683.38	57958.74	965.98	58696.60	57971.95	966.20	58709.60	57984.95	966.42	58723.38	57998.74	966.65	58736.38	58011.74	966.86	58749.60	58024.95	967.08	58762.60	58037.95	967.2992226
	442	58777	979.6193333	16.32698889		442	58776.58	58051.93	967.53	58789.58	58064.93	967.75	58802.58	58077.93	967.97	58816.36	58091.72	968.20	58829.58	58104.93	968.42	58842.58	58117.93	968.63	58856.36	58131.72	968.86	58869.36	58144.72	969.08	58882.58	58157.93	969.30	58895.58	58170.93	969.515534
	443	58910	981.8356667	16.36392778		443	58909.56	58184.91	969.75	58922.56	58197.91	969.97	58935.56	58210.91	970.18	58949.34	58224.70	970.41	58962.56	58237.91	970.63	58975.56	58250.91	970.85	58989.34	58264.70	971.08	59002.34	58277.70	971.29	59015.56	58290.91	971.52	59028.56	58303.91	971.7318454
	444	59043	984.052	16.40086667		444	59042.54	58317.89	971.96	59055.54	58330.89	972.18	59068.54	58343.89	972.40	59082.33	58357.68	972.63	59095.54	58370.89	972.85	59108.54	58383.89	973.06	59122.33	58397.68	973.29	59135.33	58410.68	973.51	59148.54	58423.89	973.73	59161.54	58436.89	973.9481569
	445	59176	986.2683333	16.43780556		445	59175.52	58450.87	974.18	59188.52	58463.87	974.40	59201.52	58476.87	974.61	59215.31	58490.66	974.84	59228.52	58503.87	975.06	59241.52	58516.87	975.28	59255.31	58530.66	975.51	59268.31	58543.66	975.73	59281.52	58556.87	975.95	59294.52	58569.87	976.1644683
	446	59309	988.4846667	16.47474444		446	59308.49	58583.85	976.40	59321.49	58596.85	976.61	59334.49	58609.85	976.83	59348.29	58623.64	977.06	59361.49	58636.85	977.28	59374.49	58649.85	977.50	59388.29	58663.64	977.73	59401.29	58676.64	977.94	59414.49	58689.85	978.16	59427.49	58702.85	978.3807797
	447	59442	990.701	16.51168333		447	59441.47	58716.83	978.61	59454.47	58729.83	978.83	59467.47	58742.83	979.05	59481.27	58756.62	979.28	59494.47	58769.83	979.50	59507.47	58782.83	979.71	59521.27	58796.62	979.94	59534.27	58809.62	980.16	59547.47	58822.83	980.38	59560.47	58835.83	980.5970911
	448	59575	992.9173333	16.54862222		448	59574.45	58849.80	980.83	59587.45	58862.80	981.05	59600.45	58875.80	981.26	59614.25	58889.60	981.49	59627.45	58902.80	981.71	59640.45	58915.80	981.93	59654.25	58929.60	982.16	59667.25	58942.60	982.38	59680.45	58955.80	982.60	59693.45	58968.80	982.8134026
	449	59708	995.1336667	16.58556111		449	59707.43	58982.78	983.05	59720.43	58995.78	983.26	59733.43	59008.78	983.48	59747.23	59022.58	983.71	59760.43	59035.78	983.93	59773.43	59048.78	984.15	59787.23	59062.58	984.38	59800.23	59075.58	984.59	59813.43	59088.78	984.81	59826.43	59101.78	985.029714
	450	59841	997.35	16.6225		450	59840.41	59115.76	985.26	59853.41	59128.76	985.48	59866.41	59141.76	985.70	59880.21	59155.56	985.93	59893.41	59168.76	986.15	59906.41	59181.76	986.36	59920.21	59195.56	986.59	59933.21	59208.56	986.81	59946.41	59221.76	987.03	59959.41	59234.76	987.2460254
	451	59974	999.5663333	16.65943889		451	59973.39	59248.74	987.48	59986.39	59261.74	987.70	59999.39	59274.74	987.91	60013.19	59288.54	988.14	60026.39	59301.74	988.36	60039.39	59314.74	988.58	60053.19	59328.54	988.81	60066.19	59341.54	989.03	60079.39	59354.74	989.25	60092.39	59367.74	989.4623369
	452	60107	1001.782667	16.69637778		452	60106.37	59381.72	989.70	60119.37	59394.72	989.91	60132.37	59407.72	990.13	60146.17	59421.52	990.36	60159.37	59434.72	990.58	60172.37	59447.72	990.80	60186.17	59461.52	991.03	60199.17	59474.52	991.24	60212.37	59487.72	991.46	60225.37	59500.72	991.6786483
	453	60240	1003.999	16.73331667		453	60239.34	59514.70	991.91	60252.34	59527.70	992.13	60265.34	59540.70	992.34	60279.15	59554.50	992.58	60292.34	59567.70	992.79	60305.34	59580.70	993.01	60319.15	59594.50	993.24	60332.15	59607.50	993.46	60345.34	59620.70	993.68	60358.34	59633.70	993.8949597
	454	60373	1006.215333	16.77025556		454	60372.32	59647.68	994.13	60385.32	59660.68	994.34	60398.32	59673.68	994.56	60412.13	59687.48	994.79	60425.32	59700.68	995.01	60438.32	59713.68	995.23	60452.13	59727.48	995.46	60465.13	59740.48	995.67	60478.32	59753.68	995.89	60491.32	59766.68	996.1112711
	455	60506	1008.431667	16.80719444		455	60505.30	59780.65	996.34	60518.30	59793.65	996.56	60531.30	59806.65	996.78	60545.11	59820.46	997.01	60558.30	59833.65	997.23	60571.30	59846.65	997.44	60585.11	59860.46	997.67	60598.11	59873.46	997.89	60611.30	59886.65	998.11	60624.30	59899.65	998.3275826
	456	60639	1010.648	16.84413333		456	60638.28	59913.63	998.56	60651.28	59926.63	998.78	60664.28	59939.63	998.99	60678.09	59953.44	999.22	60691.28	59966.63	999.44	60704.28	59979.63	999.66	60718.09	59993.44	999.89	60731.09	60006.44	1000.11	60744.28	60019.63	1000.33	60757.28	60032.63	1000.543894
	457	60772	1012.864333	16.88107222		457	60771.26	60046.61	1000.78	60784.26	60059.61	1000.99	60797.26	60072.61	1001.21	60811.07	60086.42	1001.44	60824.26	60099.61	1001.66	60837.26	60112.61	1001.88	60851.07	60126.42	1002.11	60864.07	60139.42	1002.32	60877.26	60152.61	1002.54	60890.26	60165.61	1002.760205
	458	60905	1015.080667	16.91801111		458	60904.24	60179.59	1002.99	60917.24	60192.59	1003.21	60930.24	60205.59	1003.43	60944.05	60219.40	1003.66	60957.24	60232.59	1003.88	60970.24	60245.59	1004.09	60984.05	60259.40	1004.32	60997.05	60272.40	1004.54	61010.24	60285.59	1004.76	61023.24	60298.59	1004.976517
	459	61038	1017.297	16.95495		459	61037.22	60312.57	1005.21	61050.22	60325.57	1005.43	61063.22	60338.57	1005.64	61077.03	60352.38	1005.87	61090.22	60365.57	1006.09	61103.22	60378.57	1006.31	61117.03	60392.38	1006.54	61130.03	60405.38	1006.76	61143.22	60418.57	1006.98	61156.22	60431.57	1007.192828
	460	61171	1019.513333	16.99188889		460	61170.20	60445.55	1007.43	61183.20	60458.55	1007.64	61196.20	60471.55	1007.86	61210.01	60485.37	1008.09	61223.20	60498.55	1008.31	61236.20	60511.55	1008.53	61250.01	60525.37	1008.76	61263.01	60538.37	1008.97	61276.20	60551.55	1009.19	61289.20	60564.55	1009.40914
	461	61304	1021.729667	17.02882778		461	61303.17	60578.53	1009.64	61316.17	60591.53	1009.86	61329.17	60604.53	1010.08	61342.99	60618.35	1010.31	61356.17	60631.53	1010.53	61369.17	60644.53	1010.74	61382.99	60658.35	1010.97	61395.99	60671.35	1011.19	61409.17	60684.53	1011.41	61422.17	60697.53	1011.625451
	462	61437	1023.946	17.06576667		462	61436.15	60711.51	1011.86	61449.15	60724.51	1012.08	61462.15	60737.51	1012.29	61475.97	60751.33	1012.52	61489.15	60764.51	1012.74	61502.15	60777.51	1012.96	61515.97	60791.33	1013.19	61528.97	60804.33	1013.41	61542.15	60817.51	1013.63	61555.15	60830.51	1013.841763
	463	61570	1026.162333	17.10270556		463	61569.13	60844.48	1014.07	61582.13	60857.48	1014.29	61595.13	60870.48	1014.51	61608.95	60884.31	1014.74	61622.13	60897.48	1014.96	61635.13	60910.48	1015.17	61648.95	60924.31	1015.41	61661.95	60937.31	1015.62	61675.13	60950.48	1015.84	61688.13	60963.48	1016.058074
	464	61703	1028.378667	17.13964444		464	61702.11	60977.46	1016.29	61715.11	60990.46	1016.51	61728.11	61003.46	1016.72	61741.93	61017.29	1016.95	61755.11	61030.46	1017.17	61768.11	61043.46	1017.39	61781.93	61057.29	1017.62	61794.93	61070.29	1017.84	61808.11	61083.46	1018.06	61821.11	61096.46	1018.274385
	465	61836	1030.595	17.17658333		465	61835.09	61110.44	1018.51	61848.09	61123.44	1018.72	61861.09	61136.44	1018.94	61874.91	61150.27	1019.17	61888.09	61163.44	1019.39	61901.09	61176.44	1019.61	61914.91	61190.27	1019.84	61927.91	61203.27	1020.05	61941.09	61216.44	1020.27	61954.09	61229.44	1020.490697
	466	61969	1032.811333	17.21352222		466	61968.07	61243.42	1020.72	61981.07	61256.42	1020.94	61994.07	61269.42	1021.16	62007.90	61283.25	1021.39	62021.07	61296.42	1021.61	62034.07	61309.42	1021.82	62047.90	61323.25	1022.05	62060.90	61336.25	1022.27	62074.07	61349.42	1022.49	62087.07	61362.42	1022.707008
	467	62102	1035.027667	17.25046111		467	62101.05	61376.40	1022.94	62114.05	61389.40	1023.16	62127.05	61402.40	1023.37	62140.88	61416.23	1023.60	62154.05	61429.40	1023.82	62167.05	61442.40	1024.04	62180.88	61456.23	1024.27	62193.88	61469.23	1024.49	62207.05	61482.40	1024.71	62220.05	61495.40	1024.92332
	468	62235	1037.244	17.2874		468	62234.02	61509.38	1025.16	62247.02	61522.38	1025.37	62260.02	61535.38	1025.59	62273.86	61549.21	1025.82	62287.02	61562.38	1026.04	62300.02	61575.38	1026.26	62313.86	61589.21	1026.49	62326.86	61602.21	1026.70	62340.02	61615.38	1026.92	62353.02	61628.38	1027.139631
	469	62368	1039.460333	17.32433889		469	62367.00	61642.36	1027.37	62380.00	61655.36	1027.59	62393.00	61668.36	1027.81	62406.84	61682.19	1028.04	62420.00	61695.36	1028.26	62433.00	61708.36	1028.47	62446.84	61722.19	1028.70	62459.84	61735.19	1028.92	62473.00	61748.36	1029.14	62486.00	61761.36	1029.355943
	470	62501	1041.676667	17.36127778		470	62499.98	61775.34	1029.59	62512.98	61788.34	1029.81	62525.98	61801.34	1030.02	62539.82	61815.17	1030.25	62552.98	61828.34	1030.47	62565.98	61841.34	1030.69	62579.82	61855.17	1030.92	62592.82	61868.17	1031.14	62605.98	61881.34	1031.36	62618.98	61894.34	1031.572254
	471	62634	1043.893	17.39821667		471	62632.96	61908.31	1031.81	62645.96	61921.31	1032.02	62658.96	61934.31	1032.24	62672.80	61948.15	1032.47	62685.96	61961.31	1032.69	62698.96	61974.31	1032.91	62712.80	61988.15	1033.14	62725.80	62001.15	1033.35	62738.96	62014.31	1033.57	62751.96	62027.31	1033.788565
	472	62767	1046.109333	17.43515556		472	62765.94	62041.29	1034.02	62778.94	62054.29	1034.24	62791.94	62067.29	1034.45	62805.78	62081.13	1034.69	62818.94	62094.29	1034.90	62831.94	62107.29	1035.12	62845.78	62121.13	1035.35	62858.78	62134.13	1035.57	62871.94	62147.29	1035.79	62884.94	62160.29	1036.004877
	473	62900	1048.325667	17.47209444		473	62898.92	62174.27	1036.24	62911.92	62187.27	1036.45	62924.92	62200.27	1036.67	62938.76	62214.11	1036.90	62951.92	62227.27	1037.12	62964.92	62240.27	1037.34	62978.76	62254.11	1037.57	62991.76	62267.11	1037.79	63004.92	62280.27	1038.00	63017.92	62293.27	1038.221188
	474	63033	1050.542	17.50903333		474	63031.90	62307.25	1038.45	63044.90	62320.25	1038.67	63057.90	62333.25	1038.89	63071.74	62347.09	1039.12	63084.90	62360.25	1039.34	63097.90	62373.25	1039.55	63111.74	62387.09	1039.78	63124.74	62400.09	1040.00	63137.90	62413.25	1040.22	63150.90	62426.25	1040.4375
	475	63166	1052.758333	17.54597222		475	63164.88	62440.23	1040.67	63177.88	62453.23	1040.89	63190.88	62466.23	1041.10	63204.72	62480.07	1041.33	63217.88	62493.23	1041.55	63230.88	62506.23	1041.77	63244.72	62520.07	1042.00	63257.72	62533.07	1042.22	63270.88	62546.23	1042.44	63283.88	62559.23	1042.653811
	476	63298	1054.974667	17.58291111		476	63297.85	62573.21	1042.89	63310.85	62586.21	1043.10	63323.85	62599.21	1043.32	63337.70	62613.05	1043.55	63350.85	62626.21	1043.77	63363.85	62639.21	1043.99	63377.70	62653.05	1044.22	63390.70	62666.05	1044.43	63403.85	62679.21	1044.65	63416.85	62692.21	1044.870123
	477	63431	1057.191	17.61985		477	63430.83	62706.19	1045.10	63443.83	62719.19	1045.32	63456.83	62732.19	1045.54	63470.68	62746.03	1045.77	63483.83	62759.19	1045.99	63496.83	62772.19	1046.20	63510.68	62786.03	1046.43	63523.68	62799.03	1046.65	63536.83	62812.19	1046.87	63549.83	62825.19	1047.086434
	478	63564	1059.407333	17.65678889		478	63563.81	62839.16	1047.32	63576.81	62852.16	1047.54	63589.81	62865.16	1047.75	63603.66	62879.01	1047.98	63616.81	62892.16	1048.20	63629.81	62905.16	1048.42	63643.66	62919.01	1048.65	63656.66	62932.01	1048.87	63669.81	62945.16	1049.09	63682.81	62958.16	1049.302745
	479	63697	1061.623667	17.69372778		479	63696.79	62972.14	1049.54	63709.79	62985.14	1049.75	63722.79	62998.14	1049.97	63736.64	63011.99	1050.20	63749.79	63025.14	1050.42	63762.79	63038.14	1050.64	63776.64	63051.99	1050.87	63789.64	63064.99	1051.08	63802.79	63078.14	1051.30	63815.79	63091.14	1051.519057
	480	63830	1063.84	17.73066667		480	63829.77	63105.12	1051.75	63842.77	63118.12	1051.97	63855.77	63131.12	1052.19	63869.62	63144.97	1052.42	63882.77	63158.12	1052.64	63895.77	63171.12	1052.85	63909.62	63184.97	1053.08	63922.62	63197.97	1053.30	63935.77	63211.12	1053.52	63948.77	63224.12	1053.735368
	481	63963	1066.056333	17.76760556		481	63962.75	63238.10	1053.97	63975.75	63251.10	1054.19	63988.75	63264.10	1054.40	64002.60	63277.96	1054.63	64015.75	63291.10	1054.85	64028.75	63304.10	1055.07	64042.60	63317.96	1055.30	64055.60	63330.96	1055.52	64068.75	63344.10	1055.74	64081.75	63357.10	1055.95168
	482	64096	1068.272667	17.80454444		482	64095.73	63371.08	1056.18	64108.73	63384.08	1056.40	64121.73	63397.08	1056.62	64135.58	63410.94	1056.85	64148.73	63424.08	1057.07	64161.73	63437.08	1057.28	64175.58	63450.94	1057.52	64188.58	63463.94	1057.73	64201.73	63477.08	1057.95	64214.73	63490.08	1058.167991
	483	64229	1070.489	17.84148333		483	64228.71	63504.06	1058.40	64241.71	63517.06	1058.62	64254.71	63530.06	1058.83	64268.56	63543.92	1059.07	64281.71	63557.06	1059.28	64294.71	63570.06	1059.50	64308.56	63583.92	1059.73	64321.56	63596.92	1059.95	64334.71	63610.06	1060.17	64347.71	63623.06	1060.384303
	484	64362	1072.705333	17.87842222		484	64361.68	63637.04	1060.62	64374.68	63650.04	1060.83	64387.68	63663.04	1061.05	64401.54	63676.90	1061.28	64414.68	63690.04	1061.50	64427.68	63703.04	1061.72	64441.54	63716.90	1061.95	64454.54	63729.90	1062.16	64467.68	63743.04	1062.38	64480.68	63756.04	1062.600614
	485	64495	1074.921667	17.91536111		485	64494.66	63770.02	1062.83	64507.66	63783.02	1063.05	64520.66	63796.02	1063.27	64534.52	63809.88	1063.50	64547.66	63823.02	1063.72	64560.66	63836.02	1063.93	64574.52	63849.88	1064.16	64587.52	63862.88	1064.38	64600.66	63876.02	1064.60	64613.66	63889.02	1064.816925
	486	64628	1077.138	17.9523		486	64627.64	63902.99	1065.05	64640.64	63915.99	1065.27	64653.64	63928.99	1065.48	64667.50	63942.86	1065.71	64680.64	63955.99	1065.93	64693.64	63968.99	1066.15	64707.50	63982.86	1066.38	64720.50	63995.86	1066.60	64733.64	64008.99	1066.82	64746.64	64021.99	1067.033237
	487	64761	1079.354333	17.98923889		487	64760.62	64035.97	1067.27	64773.62	64048.97	1067.48	64786.62	64061.97	1067.70	64800.48	64075.84	1067.93	64813.62	64088.97	1068.15	64826.62	64101.97	1068.37	64840.48	64115.84	1068.60	64853.48	64128.84	1068.81	64866.62	64141.97	1069.03	64879.62	64154.97	1069.249548
	488	64894	1081.570667	18.02617778		488	64893.60	64168.95	1069.48	64906.60	64181.95	1069.70	64919.60	64194.95	1069.92	64933.47	64208.82	1070.15	64946.60	64221.95	1070.37	64959.60	64234.95	1070.58	64973.47	64248.82	1070.81	64986.47	64261.82	1071.03	64999.60	64274.95	1071.25	65012.60	64287.95	1071.46586
	489	65027	1083.787	18.06311667		489	65026.58	64301.93	1071.70	65039.58	64314.93	1071.92	65052.58	64327.93	1072.13	65066.45	64341.80	1072.36	65079.58	64354.93	1072.58	65092.58	64367.93	1072.80	65106.45	64381.80	1073.03	65119.45	64394.80	1073.25	65132.58	64407.93	1073.47	65145.58	64420.93	1073.682171
	490	65160	1086.003333	18.10005556		490	65159.56	64434.91	1073.92	65172.56	64447.91	1074.13	65185.56	64460.91	1074.35	65199.43	64474.78	1074.58	65212.56	64487.91	1074.80	65225.56	64500.91	1075.02	65239.43	64514.78	1075.25	65252.43	64527.78	1075.46	65265.56	64540.91	1075.68	65278.56	64553.91	1075.898483
	491	65293	1088.219667	18.13699444		491	65292.53	64567.89	1076.13	65305.53	64580.89	1076.35	65318.53	64593.89	1076.56	65332.41	64607.76	1076.80	65345.53	64620.89	1077.01	65358.53	64633.89	1077.23	65372.41	64647.76	1077.46	65385.41	64660.76	1077.68	65398.53	64673.89	1077.90	65411.53	64686.89	1078.114794
	492	65426	1090.436	18.17393333		492	65425.51	64700.87	1078.35	65438.51	64713.87	1078.56	65451.51	64726.87	1078.78	65465.39	64740.74	1079.01	65478.51	64753.87	1079.23	65491.51	64766.87	1079.45	65505.39	64780.74	1079.68	65518.39	64793.74	1079.90	65531.51	64806.87	1080.11	65544.51	64819.87	1080.331105
	493	65559	1092.652333	18.21087222		493	65558.49	64833.85	1080.56	65571.49	64846.85	1080.78	65584.49	64859.85	1081.00	65598.37	64873.72	1081.23	65611.49	64886.85	1081.45	65624.49	64899.85	1081.66	65638.37	64913.72	1081.90	65651.37	64926.72	1082.11	65664.49	64939.85	1082.33	65677.49	64952.85	1082.547417
	494	65692	1094.868667	18.24781111		494	65691.47	64966.82	1082.78	65704.47	64979.82	1083.00	65717.47	64992.82	1083.21	65731.35	65006.70	1083.45	65744.47	65019.82	1083.66	65757.47	65032.82	1083.88	65771.35	65046.70	1084.11	65784.35	65059.70	1084.33	65797.47	65072.82	1084.55	65810.47	65085.82	1084.763728
	495	65825	1097.085	18.28475		495	65824.45	65099.80	1085.00	65837.45	65112.80	1085.21	65850.45	65125.80	1085.43	65864.33	65139.68	1085.66	65877.45	65152.80	1085.88	65890.45	65165.80	1086.10	65904.33	65179.68	1086.33	65917.33	65192.68	1086.54	65930.45	65205.80	1086.76	65943.45	65218.80	1086.98004
	496	65958	1099.301333	18.32168889		496	65957.43	65232.78	1087.21	65970.43	65245.78	1087.43	65983.43	65258.78	1087.65	65997.31	65272.66	1087.88	66010.43	65285.78	1088.10	66023.43	65298.78	1088.31	66037.31	65312.66	1088.54	66050.31	65325.66	1088.76	66063.43	65338.78	1088.98	66076.43	65351.78	1089.196351
	497	66091	1101.517667	18.35862778		497	66090.41	65365.76	1089.43	66103.41	65378.76	1089.65	66116.41	65391.76	1089.86	66130.29	65405.64	1090.09	66143.41	65418.76	1090.31	66156.41	65431.76	1090.53	66170.29	65445.64	1090.76	66183.29	65458.64	1090.98	66196.41	65471.76	1091.20	66209.41	65484.76	1091.412662
	498	66224	1103.734	18.39556667		498	66223.39	65498.74	1091.65	66236.39	65511.74	1091.86	66249.39	65524.74	1092.08	66263.27	65538.62	1092.31	66276.39	65551.74	1092.53	66289.39	65564.74	1092.75	66303.27	65578.62	1092.98	66316.27	65591.62	1093.19	66329.39	65604.74	1093.41	66342.39	65617.74	1093.628974
	499	66357	1105.950333	18.43250556		499	66356.36	65631.72	1093.86	66369.36	65644.72	1094.08	66382.36	65657.72	1094.30	66396.25	65671.60	1094.53	66409.36	65684.72	1094.75	66422.36	65697.72	1094.96	66436.25	65711.60	1095.19	66449.25	65724.60	1095.41	66462.36	65737.72	1095.63	66475.36	65750.72	1095.845285
	500	66490	1108.166667	18.46944444		500	66489.34	65764.70	1096.08	66502.34	65777.70	1096.29	66515.34	65790.70	1096.51	66529.23	65804.58	1096.74	66542.34	65817.70	1096.96	66555.34	65830.70	1097.18	66569.23	65844.58	1097.41	66582.23	65857.58	1097.63	66595.34	65870.70	1097.84	66608.34	65883.70	1098.061597
	501	66623	1110.383	18.50638333		501	66622.32	65897.67	1098.29	66635.32	65910.67	1098.51	66648.32	65923.67	1098.73	66662.21	65937.56	1098.96	66675.32	65950.67	1099.18	66688.32	65963.67	1099.39	66702.21	65977.56	1099.63	66715.21	65990.56	1099.84	66728.32	66003.67	1100.06	66741.32	66016.67	1100.277908
	502	66756	1112.599333	18.54332222		502	66755.30	66030.65	1100.51	66768.30	66043.65	1100.73	66781.30	66056.65	1100.94	66795.19	66070.54	1101.18	66808.30	66083.65	1101.39	66821.30	66096.65	1101.61	66835.19	66110.54	1101.84	66848.19	66123.54	1102.06	66861.30	66136.65	1102.28	66874.30	66149.65	1102.49422
	503	66889	1114.815667	18.58026111		503	66888.28	66163.63	1102.73	66901.28	66176.63	1102.94	66914.28	66189.63	1103.16	66928.17	66203.53	1103.39	66941.28	66216.63	1103.61	66954.28	66229.63	1103.83	66968.17	66243.53	1104.06	66981.17	66256.53	1104.28	66994.28	66269.63	1104.49	67007.28	66282.63	1104.710531
	504	67022	1117.032	18.6172		504	67021.26	66296.61	1104.94	67034.26	66309.61	1105.16	67047.26	66322.61	1105.38	67061.15	66336.51	1105.61	67074.26	66349.61	1105.83	67087.26	66362.61	1106.04	67101.15	66376.51	1106.28	67114.15	66389.51	1106.49	67127.26	66402.61	1106.71	67140.26	66415.61	1106.926842
	505	67155	1119.248333	18.65413889		505	67154.24	66429.59	1107.16	67167.24	66442.59	1107.38	67180.24	66455.59	1107.59	67194.13	66469.49	1107.82	67207.24	66482.59	1108.04	67220.24	66495.59	1108.26	67234.13	66509.49	1108.49	67247.13	66522.49	1108.71	67260.24	66535.59	1108.93	67273.24	66548.59	1109.143154
	506	67288	1121.464667	18.69107778		506	67287.21	66562.57	1109.38	67300.21	66575.57	1109.59	67313.21	66588.57	1109.81	67327.11	66602.47	1110.04	67340.21	66615.57	1110.26	67353.21	66628.57	1110.48	67367.11	66642.47	1110.71	67380.11	66655.47	1110.92	67393.21	66668.57	1111.14	67406.21	66681.57	1111.359465
	507	67421	1123.681	18.72801667		507	67420.19	66695.55	1111.59	67433.19	66708.55	1111.81	67446.19	66721.55	1112.03	67460.09	66735.45	1112.26	67473.19	66748.55	1112.48	67486.19	66761.55	1112.69	67500.09	66775.45	1112.92	67513.09	66788.45	1113.14	67526.19	66801.55	1113.36	67539.19	66814.55	1113.575777
	508	67554	1125.897333	18.76495556		508	67553.17	66828.53	1113.81	67566.17	66841.53	1114.03	67579.17	66854.53	1114.24	67593.07	66868.43	1114.47	67606.17	66881.53	1114.69	67619.17	66894.53	1114.91	67633.07	66908.43	1115.14	67646.07	66921.43	1115.36	67659.17	66934.53	1115.58	67672.17	66947.53	1115.792088
	509	67687	1128.113667	18.80189444		509	67686.15	66961.50	1116.03	67699.15	66974.50	1116.24	67712.15	66987.50	1116.46	67726.06	67001.41	1116.69	67739.15	67014.50	1116.91	67752.15	67027.50	1117.13	67766.06	67041.41	1117.36	67779.06	67054.41	1117.57	67792.15	67067.50	1117.79	67805.15	67080.50	1118.0084
	510	67820	1130.33	18.83883333		510	67819.13	67094.48	1118.24	67832.13	67107.48	1118.46	67845.13	67120.48	1118.67	67859.04	67134.39	1118.91	67872.13	67147.48	1119.12	67885.13	67160.48	1119.34	67899.04	67174.39	1119.57	67912.04	67187.39	1119.79	67925.13	67200.48	1120.01	67938.13	67213.48	1120.224711
	511	67953	1132.546333	18.87577222		511	67952.11	67227.46	1120.46	67965.11	67240.46	1120.67	67978.11	67253.46	1120.89	67992.02	67267.37	1121.12	68005.11	67280.46	1121.34	68018.11	67293.46	1121.56	68032.02	67307.37	1121.79	68045.02	67320.37	1122.01	68058.11	67333.46	1122.22	68071.11	67346.46	1122.441022
	512	68086	1134.762667	18.91271111		512	68085.09	67360.44	1122.67	68098.09	67373.44	1122.89	68111.09	67386.44	1123.11	68125.00	67400.35	1123.34	68138.09	67413.44	1123.56	68151.09	67426.44	1123.77	68165.00	67440.35	1124.01	68178.00	67453.35	1124.22	68191.09	67466.44	1124.44	68204.09	67479.44	1124.657334
	513	68219	1136.979	18.94965		513	68218.07	67493.42	1124.89	68231.07	67506.42	1125.11	68244.07	67519.42	1125.32	68257.98	67533.33	1125.56	68271.07	67546.42	1125.77	68284.07	67559.42	1125.99	68297.98	67573.33	1126.22	68310.98	67586.33	1126.44	68324.07	67599.42	1126.66	68337.07	67612.42	1126.873645
	514	68352	1139.195333	18.98658889		514	68351.04	67626.40	1127.11	68364.04	67639.40	1127.32	68377.04	67652.40	1127.54	68390.96	67666.31	1127.77	68404.04	67679.40	1127.99	68417.04	67692.40	1128.21	68430.96	67706.31	1128.44	68443.96	67719.31	1128.66	68457.04	67732.40	1128.87	68470.04	67745.40	1129.089957
	515	68485	1141.411667	19.02352778		515	68484.02	67759.38	1129.32	68497.02	67772.38	1129.54	68510.02	67785.38	1129.76	68523.94	67799.29	1129.99	68537.02	67812.38	1130.21	68550.02	67825.38	1130.42	68563.94	67839.29	1130.65	68576.94	67852.29	1130.87	68590.02	67865.38	1131.09	68603.02	67878.38	1131.306268
	516	68618	1143.628	19.06046667		516	68617.00	67892.35	1131.54	68630.00	67905.35	1131.76	68643.00	67918.35	1131.97	68656.92	67932.27	1132.20	68670.00	67945.35	1132.42	68683.00	67958.35	1132.64	68696.92	67972.27	1132.87	68709.92	67985.27	1133.09	68723.00	67998.35	1133.31	68736.00	68011.35	1133.52258
	517	68751	1145.844333	19.09740556		517	68749.98	68025.33	1133.76	68762.98	68038.33	1133.97	68775.98	68051.33	1134.19	68789.90	68065.25	1134.42	68802.98	68078.33	1134.64	68815.98	68091.33	1134.86	68829.90	68105.25	1135.09	68842.90	68118.25	1135.30	68855.98	68131.33	1135.52	68868.98	68144.33	1135.738891
	518	68884	1148.060667	19.13434444		518	68882.96	68158.31	1135.97	68895.96	68171.31	1136.19	68908.96	68184.31	1136.41	68922.88	68198.23	1136.64	68935.96	68211.31	1136.86	68948.96	68224.31	1137.07	68962.88	68238.23	1137.30	68975.88	68251.23	1137.52	68988.96	68264.31	1137.74	69001.96	68277.31	1137.955202
	519	69017	1150.277	19.17128333		519	69015.94	68291.29	1138.19	69028.94	68304.29	1138.40	69041.94	68317.29	1138.62	69055.86	68331.21	1138.85	69068.94	68344.29	1139.07	69081.94	68357.29	1139.29	69095.86	68371.21	1139.52	69108.86	68384.21	1139.74	69121.94	68397.29	1139.95	69134.94	68410.29	1140.171514
	520	69150	1152.493333	19.20822222		520	69148.92	68424.27	1140.40	69161.92	68437.27	1140.62	69174.92	68450.27	1140.84	69188.84	68464.19	1141.07	69201.92	68477.27	1141.29	69214.92	68490.27	1141.50	69228.84	68504.19	1141.74	69241.84	68517.19	1141.95	69254.92	68530.27	1142.17	69267.92	68543.27	1142.387825
	521	69283	1154.709667	19.24516111		521	69281.90	68557.25	1142.62	69294.90	68570.25	1142.84	69307.90	68583.25	1143.05	69321.82	68597.17	1143.29	69334.90	68610.25	1143.50	69347.90	68623.25	1143.72	69361.82	68637.17	1143.95	69374.82	68650.17	1144.17	69387.90	68663.25	1144.39	69400.90	68676.25	1144.604137
	522	69416	1156.926	19.2821		522	69414.87	68690.23	1144.84	69427.87	68703.23	1145.05	69440.87	68716.23	1145.27	69454.80	68730.15	1145.50	69467.87	68743.23	1145.72	69480.87	68756.23	1145.94	69494.80	68770.15	1146.17	69507.80	68783.15	1146.39	69520.87	68796.23	1146.60	69533.87	68809.23	1146.820448
	523	69549	1159.142333	19.31903889		523	69547.85	68823.21	1147.05	69560.85	68836.21	1147.27	69573.85	68849.21	1147.49	69587.78	68863.13	1147.72	69600.85	68876.21	1147.94	69613.85	68889.21	1148.15	69627.78	68903.13	1148.39	69640.78	68916.13	1148.60	69653.85	68929.21	1148.82	69666.85	68942.21	1149.03676
	524	69682	1161.358667	19.35597778		524	69680.83	68956.18	1149.27	69693.83	68969.18	1149.49	69706.83	68982.18	1149.70	69720.76	68996.11	1149.94	69733.83	69009.18	1150.15	69746.83	69022.18	1150.37	69760.76	69036.11	1150.60	69773.76	69049.11	1150.82	69786.83	69062.18	1151.04	69799.83	69075.18	1151.253071
	525	69815	1163.575	19.39291667		525	69813.81	69089.16	1151.49	69826.81	69102.16	1151.70	69839.81	69115.16	1151.92	69853.74	69129.10	1152.15	69866.81	69142.16	1152.37	69879.81	69155.16	1152.59	69893.74	69169.10	1152.82	69906.74	69182.10	1153.03	69919.81	69195.16	1153.25	69932.81	69208.16	1153.469382
	526	69947	1165.791333	19.42985556		526	69946.79	69222.14	1153.70	69959.79	69235.14	1153.92	69972.79	69248.14	1154.14	69986.72	69262.08	1154.37	69999.79	69275.14	1154.59	70012.79	69288.14	1154.80	70026.72	69302.08	1155.03	70039.72	69315.08	1155.25	70052.79	69328.14	1155.47	70065.79	69341.14	1155.685694
	527	70080	1168.007667	19.46679444		527	70079.77	69355.12	1155.92	70092.77	69368.12	1156.14	70105.77	69381.12	1156.35	70119.70	69395.06	1156.58	70132.77	69408.12	1156.80	70145.77	69421.12	1157.02	70159.70	69435.06	1157.25	70172.70	69448.06	1157.47	70185.77	69461.12	1157.69	70198.77	69474.12	1157.902005
	528	70213	1170.224	19.50373333		528	70212.75	69488.10	1158.13	70225.75	69501.10	1158.35	70238.75	69514.10	1158.57	70252.68	69528.04	1158.80	70265.75	69541.10	1159.02	70278.75	69554.10	1159.23	70292.68	69568.04	1159.47	70305.68	69581.04	1159.68	70318.75	69594.10	1159.90	70331.75	69607.10	1160.118317
	529	70346	1172.440333	19.54067222		529	70345.72	69621.08	1160.35	70358.72	69634.08	1160.57	70371.72	69647.08	1160.78	70385.66	69661.02	1161.02	70398.72	69674.08	1161.23	70411.72	69687.08	1161.45	70425.66	69701.02	1161.68	70438.66	69714.02	1161.90	70451.72	69727.08	1162.12	70464.72	69740.08	1162.334628
	530	70479	1174.656667	19.57761111		530	70478.70	69754.06	1162.57	70491.70	69767.06	1162.78	70504.70	69780.06	1163.00	70518.64	69794.00	1163.23	70531.70	69807.06	1163.45	70544.70	69820.06	1163.67	70558.64	69834.00	1163.90	70571.64	69847.00	1164.12	70584.70	69860.06	1164.33	70597.70	69873.06	1164.55094
	531	70612	1176.873	19.61455		531	70611.68	69887.04	1164.78	70624.68	69900.04	1165.00	70637.68	69913.04	1165.22	70651.63	69926.98	1165.45	70664.68	69940.04	1165.67	70677.68	69953.04	1165.88	70691.63	69966.98	1166.12	70704.63	69979.98	1166.33	70717.68	69993.04	1166.55	70730.68	70006.04	1166.767251
	532	70745	1179.089333	19.65148889		532	70744.66	70020.01	1167.00	70757.66	70033.01	1167.22	70770.66	70046.01	1167.43	70784.61	70059.96	1167.67	70797.66	70073.01	1167.88	70810.66	70086.01	1168.10	70824.61	70099.96	1168.33	70837.61	70112.96	1168.55	70850.66	70126.01	1168.77	70863.66	70139.01	1168.983562
	533	70878	1181.305667	19.68842778		533	70877.64	70152.99	1169.22	70890.64	70165.99	1169.43	70903.64	70178.99	1169.65	70917.59	70192.94	1169.88	70930.64	70205.99	1170.10	70943.64	70218.99	1170.32	70957.59	70232.94	1170.55	70970.59	70245.94	1170.77	70983.64	70258.99	1170.98	70996.64	70271.99	1171.199874
	534	71011	1183.522	19.72536667		534	71010.62	70285.97	1171.43	71023.62	70298.97	1171.65	71036.62	70311.97	1171.87	71050.57	70325.92	1172.10	71063.62	70338.97	1172.32	71076.62	70351.97	1172.53	71090.57	70365.92	1172.77	71103.57	70378.92	1172.98	71116.62	70391.97	1173.20	71129.62	70404.97	1173.416185
	535	71144	1185.738333	19.76230556		535	71143.60	70418.95	1173.65	71156.60	70431.95	1173.87	71169.60	70444.95	1174.08	71183.55	70458.90	1174.32	71196.60	70471.95	1174.53	71209.60	70484.95	1174.75	71223.55	70498.90	1174.98	71236.55	70511.90	1175.20	71249.60	70524.95	1175.42	71262.60	70537.95	1175.632497
	536	71277	1187.954667	19.79924444		536	71276.58	70551.93	1175.87	71289.58	70564.93	1176.08	71302.58	70577.93	1176.30	71316.53	70591.88	1176.53	71329.58	70604.93	1176.75	71342.58	70617.93	1176.97	71356.53	70631.88	1177.20	71369.53	70644.88	1177.41	71382.58	70657.93	1177.63	71395.58	70670.93	1177.848808
	537	71410	1190.171	19.83618333		537	71409.55	70684.91	1178.08	71422.55	70697.91	1178.30	71435.55	70710.91	1178.52	71449.51	70724.86	1178.75	71462.55	70737.91	1178.97	71475.55	70750.91	1179.18	71489.51	70764.86	1179.41	71502.51	70777.86	1179.63	71515.55	70790.91	1179.85	71528.55	70803.91	1180.06512
	538	71543	1192.387333	19.87312222		538	71542.53	70817.89	1180.30	71555.53	70830.89	1180.51	71568.53	70843.89	1180.73	71582.49	70857.84	1180.96	71595.53	70870.89	1181.18	71608.53	70883.89	1181.40	71622.49	70897.84	1181.63	71635.49	70910.84	1181.85	71648.53	70923.89	1182.06	71661.53	70936.89	1182.281431
	539	71676	1194.603667	19.91006111		539	71675.51	70950.86	1182.51	71688.51	70963.86	1182.73	71701.51	70976.86	1182.95	71715.47	70990.82	1183.18	71728.51	71003.86	1183.40	71741.51	71016.86	1183.61	71755.47	71030.82	1183.85	71768.47	71043.82	1184.06	71781.51	71056.86	1184.28	71794.51	71069.86	1184.497742
	540	71809	1196.82	19.947		540	71808.49	71083.84	1184.73	71821.49	71096.84	1184.95	71834.49	71109.84	1185.16	71848.45	71123.80	1185.40	71861.49	71136.84	1185.61	71874.49	71149.84	1185.83	71888.45	71163.80	1186.06	71901.45	71176.80	1186.28	71914.49	71189.84	1186.50	71927.49	71202.84	1186.714054
	541	71942	1199.036333	19.98393889		541	71941.47	71216.82	1186.95	71954.47	71229.82	1187.16	71967.47	71242.82	1187.38	71981.43	71256.78	1187.61	71994.47	71269.82	1187.83	72007.47	71282.82	1188.05	72021.43	71296.78	1188.28	72034.43	71309.78	1188.50	72047.47	71322.82	1188.71	72060.47	71335.82	1188.930365
	542	72075	1201.252667	20.02087778		542	72074.45	71349.80	1189.16	72087.45	71362.80	1189.38	72100.45	71375.80	1189.60	72114.41	71389.76	1189.83	72127.45	71402.80	1190.05	72140.45	71415.80	1190.26	72154.41	71429.76	1190.50	72167.41	71442.76	1190.71	72180.45	71455.80	1190.93	72193.45	71468.80	1191.146677
	543	72208	1203.469	20.05781667		543	72207.43	71482.78	1191.38	72220.43	71495.78	1191.60	72233.43	71508.78	1191.81	72247.39	71522.74	1192.05	72260.43	71535.78	1192.26	72273.43	71548.78	1192.48	72287.39	71562.74	1192.71	72300.39	71575.74	1192.93	72313.43	71588.78	1193.15	72326.43	71601.78	1193.362988
	544	72341	1205.685333	20.09475556		544	72340.40	71615.76	1193.60	72353.40	71628.76	1193.81	72366.40	71641.76	1194.03	72380.37	71655.72	1194.26	72393.40	71668.76	1194.48	72406.40	71681.76	1194.70	72420.37	71695.72	1194.93	72433.37	71708.72	1195.15	72446.40	71721.76	1195.36	72459.40	71734.76	1195.5793
	545	72474	1207.901667	20.13169444		545	72473.38	71748.74	1195.81	72486.38	71761.74	1196.03	72499.38	71774.74	1196.25	72513.35	71788.70	1196.48	72526.38	71801.74	1196.70	72539.38	71814.74	1196.91	72553.35	71828.70	1197.15	72566.35	71841.70	1197.36	72579.38	71854.74	1197.58	72592.38	71867.74	1197.795611
	546	72607	1210.118	20.16863333		546	72606.36	71881.72	1198.03	72619.36	71894.72	1198.25	72632.36	71907.72	1198.46	72646.33	71921.69	1198.69	72659.36	71934.72	1198.91	72672.36	71947.72	1199.13	72686.33	71961.69	1199.36	72699.33	71974.69	1199.58	72712.36	71987.72	1199.80	72725.36	72000.72	1200.011922
	547	72740	1212.334333	20.20557222		547	72739.34	72014.69	1200.24	72752.34	72027.69	1200.46	72765.34	72040.69	1200.68	72779.31	72054.67	1200.91	72792.34	72067.69	1201.13	72805.34	72080.69	1201.34	72819.31	72094.67	1201.58	72832.31	72107.67	1201.79	72845.34	72120.69	1202.01	72858.34	72133.69	1202.228234
	548	72873	1214.550667	20.24251111		548	72872.32	72147.67	1202.46	72885.32	72160.67	1202.68	72898.32	72173.67	1202.89	72912.29	72187.65	1203.13	72925.32	72200.67	1203.34	72938.32	72213.67	1203.56	72952.29	72227.65	1203.79	72965.29	72240.65	1204.01	72978.32	72253.67	1204.23	72991.32	72266.67	1204.444545
	549	73006	1216.767	20.27945		549	73005.30	72280.65	1204.68	73018.30	72293.65	1204.89	73031.30	72306.65	1205.11	73045.27	72320.63	1205.34	73058.30	72333.65	1205.56	73071.30	72346.65	1205.78	73085.27	72360.63	1206.01	73098.27	72373.63	1206.23	73111.30	72386.65	1206.44	73124.30	72399.65	1206.660857
	550	73139	1218.983333	20.31638889		550	73138.28	72413.63	1206.89	73151.28	72426.63	1207.11	73164.28	72439.63	1207.33	73178.25	72453.61	1207.56	73191.28	72466.63	1207.78	73204.28	72479.63	1207.99	73218.25	72493.61	1208.23	73231.25	72506.61	1208.44	73244.28	72519.63	1208.66	73257.28	72532.63	1208.877168
	551	73272	1221.199667	20.35332778		551	73271.26	72546.61	1209.11	73284.26	72559.61	1209.33	73297.26	72572.61	1209.54	73311.23	72586.59	1209.78	73324.26	72599.61	1209.99	73337.26	72612.61	1210.21	73351.23	72626.59	1210.44	73364.23	72639.59	1210.66	73377.26	72652.61	1210.88	73390.26	72665.61	1211.09348
	552	73405	1223.416	20.39026667		552	73404.23	72679.59	1211.33	73417.23	72692.59	1211.54	73430.23	72705.59	1211.76	73444.21	72719.57	1211.99	73457.23	72732.59	1212.21	73470.23	72745.59	1212.43	73484.21	72759.57	1212.66	73497.21	72772.57	1212.88	73510.23	72785.59	1213.09	73523.23	72798.59	1213.309791
	553	73538	1225.632333	20.42720556		553	73537.21	72812.57	1213.54	73550.21	72825.57	1213.76	73563.21	72838.57	1213.98	73577.20	72852.55	1214.21	73590.21	72865.57	1214.43	73603.21	72878.57	1214.64	73617.20	72892.55	1214.88	73630.20	72905.55	1215.09	73643.21	72918.57	1215.31	73656.21	72931.57	1215.526102
	554	73671	1227.848667	20.46414444		554	73670.19	72945.54	1215.76	73683.19	72958.54	1215.98	73696.19	72971.54	1216.19	73710.18	72985.53	1216.43	73723.19	72998.54	1216.64	73736.19	73011.54	1216.86	73750.18	73025.53	1217.09	73763.18	73038.53	1217.31	73776.19	73051.54	1217.53	73789.19	73064.54	1217.742414
	555	73804	1230.065	20.50108333		555	73803.17	73078.52	1217.98	73816.17	73091.52	1218.19	73829.17	73104.52	1218.41	73843.16	73118.51	1218.64	73856.17	73131.52	1218.86	73869.17	73144.52	1219.08	73883.16	73158.51	1219.31	73896.16	73171.51	1219.53	73909.17	73184.52	1219.74	73922.17	73197.52	1219.958725
	556	73937	1232.281333	20.53802222		556	73936.15	73211.50	1220.19	73949.15	73224.50	1220.41	73962.15	73237.50	1220.63	73976.14	73251.49	1220.86	73989.15	73264.50	1221.08	74002.15	73277.50	1221.29	74016.14	73291.49	1221.52	74029.14	73304.49	1221.74	74042.15	73317.50	1221.96	74055.15	73330.50	1222.175037
	557	74070	1234.497667	20.57496111		557	74069.13	73344.48	1222.41	74082.13	73357.48	1222.62	74095.13	73370.48	1222.84	74109.12	73384.47	1223.07	74122.13	73397.48	1223.29	74135.13	73410.48	1223.51	74149.12	73424.47	1223.74	74162.12	73437.47	1223.96	74175.13	73450.48	1224.17	74188.13	73463.48	1224.391348
	558	74203	1236.714	20.6119		558	74202.11	73477.46	1224.62	74215.11	73490.46	1224.84	74228.11	73503.46	1225.06	74242.10	73517.45	1225.29	74255.11	73530.46	1225.51	74268.11	73543.46	1225.72	74282.10	73557.45	1225.96	74295.10	73570.45	1226.17	74308.11	73583.46	1226.39	74321.11	73596.46	1226.60766
	559	74336	1238.930333	20.64883889		559	74335.09	73610.44	1226.84	74348.09	73623.44	1227.06	74361.09	73636.44	1227.27	74375.08	73650.43	1227.51	74388.09	73663.44	1227.72	74401.09	73676.44	1227.94	74415.08	73690.43	1228.17	74428.08	73703.43	1228.39	74441.09	73716.44	1228.61	74454.09	73729.44	1228.823971
	560	74469	1241.146667	20.68577778		560	74468.06	73743.42	1229.06	74481.06	73756.42	1229.27	74494.06	73769.42	1229.49	74508.06	73783.41	1229.72	74521.06	73796.42	1229.94	74534.06	73809.42	1230.16	74548.06	73823.41	1230.39	74561.06	73836.41	1230.61	74574.06	73849.42	1230.82	74587.06	73862.42	1231.040282
	561	74602	1243.363	20.72271667		561	74601.04	73876.40	1231.27	74614.04	73889.40	1231.49	74627.04	73902.40	1231.71	74641.04	73916.39	1231.94	74654.04	73929.40	1232.16	74667.04	73942.40	1232.37	74681.04	73956.39	1232.61	74694.04	73969.39	1232.82	74707.04	73982.40	1233.04	74720.04	73995.40	1233.256594
	562	74735	1245.579333	20.75965556		562	74734.02	74009.37	1233.49	74747.02	74022.37	1233.71	74760.02	74035.37	1233.92	74774.02	74049.37	1234.16	74787.02	74062.37	1234.37	74800.02	74075.37	1234.59	74814.02	74089.37	1234.82	74827.02	74102.37	1235.04	74840.02	74115.37	1235.26	74853.02	74128.37	1235.472905
	563	74868	1247.795667	20.79659444		563	74867.00	74142.35	1235.71	74880.00	74155.35	1235.92	74893.00	74168.35	1236.14	74907.00	74182.35	1236.37	74920.00	74195.35	1236.59	74933.00	74208.35	1236.81	74947.00	74222.35	1237.04	74960.00	74235.35	1237.26	74973.00	74248.35	1237.47	74986.00	74261.35	1237.689217

## Sheet: Plot_data_Average
Snapping cursor, average analysis				Snapping cursor, average analysis				Snapping cursor, average analysis, ganze Flanke
configuration	average c/c0	sigma		configuration	average c/c0	sigma		configuration	average c/c0	sigma
1	7.709666667	2.81951367		1	17.59235833	4.135444058		1	14.72791693	5.074823974
2	11.21800159	3.903674227		2	23.5562056	12.00244038		2	21.5634206	11.4277085
3	6.388433333	2.632531759		3	13.22375033	2.046258545		3	7.832744633	2.717830837
4	1.292499554	0.085744566		4	0.943078116	0.044034887		4	0.943078116	0.044034887
5	1.1995	0.234052345		5	1.110550735	0.088600678		5	1.110550735	0.088600678
6	1.163746781	0.308822788		6	1.960040767	1.331946253		6	1.960040767	1.331946253
7	1.31470765	0.123731044		7	1.41035382	0.640244555		7	1.41035382	0.640244555
8	2.2225	0.487196572		8	15.6832131	11.58401811		8	8.747184667	4.712385727
9	1.196688789	0.363803152		9	1.363641102	0.604619705		9	1.363641102	0.604619705
10	1.524988987	0.763659749		10	2.477828333	1.414408724		10	2.477828333	1.414408724
11	1.070737892	0.060662448		11	1.180961238	0.275662186		11	1.180961238	0.275662186
12	2.554894329	0.154733823		12	8.149520333	10.88367132		12	7.889354	10.8365507
13	2.969508521	1.571447332		13	10.804442	3.356741723		13	6.6772445	3.423759872
				R	1.290841108	0.460959906		R	1.290841108	0.460959906
				SYBR	13.44097362	6.227103229		SYBR	8.01092816	2.243104077
