# Supplementary material for: tRNA sequences can assemble into a replicator
Source: eLife. 2021 Mar 2;10:e63431. doi: 10.7554/eLife.63431 (PMC7924937; doi:10.7554/eLife.63431)
Supplement: Figure 3—source data 1. [file elife-63431-fig3-data1.zip › Figure 3/Fig3_self-assembly hairpins_labelling_conc_sheet.ods]

## Sheet: Sheet1
		#	DNA species		Mg (500mM) [µl]	NaCl (1M) [µl]	Tris (1M) [µl]	H2O [µl]	final volume [µl]
				DNA (100µM) [µl]
1	sample name	SQ_8_A1*	Simon, A1-D1, a1-d1, A1*	0,5	3,2	12	1,6	59,2	80
	total DNA conc. [µM]	5	SUM	0,525	3,36	12,6	1,68	62,16	84
				DNA (100µM) [µl]
2	sample name	SQ_8_A0*	Simon, A1-D1, a1-d1, A1*	0,5625	4,8	18	2,4	90,3	120
	total DNA conc. [µM]	3,75	SUM	0,590625	5,04	18,9	2,52	94,815	126
				DNA (100µM) [µl]
3	sample name	SQ_8_a1*	Simon, A1-D1, a1-d1, a1*	0,5	3,2	12	1,6	59,2	80
	total DNA conc. [µM]	5	SUM	0,525	3,36	12,6	1,68	62,16	84
				DNA (100µM) [µl]
4	sample name	SQ_4_top_A1*	Simon, A1-D1, A1*	0,5	1,6	6	0,8	29,6	40
	total DNA conc. [µM]	5	SUM	0,525	1,68	6,3	0,84	31,08	42
				DNA (100µM) [µl]
5	sample name	SQ_4_bot_a1*	Simon, a1-d1, a1*	0,75	2,4	9	1,2	44,4	60
	total DNA conc. [µM]	5	SUM	0,7875	2,52	9,45	1,26	46,62	63
				DNA (100µM) [µl]
6	sample name	SQ_7_Aknock_a1*	Simon, B1-D1, a1-d1, a1*	0,5	2,8	10,5	1,4	51,8	70
	total DNA conc. [µM]	5	SUM	0,525	2,94	11,025	1,47	54,39	73,5
				DNA (100µM) [µl]
7	sample name	SQ_7_Bknock_A1*	Simon, A1, C1, D1, a1-d1, A1*	0,285714286	0,8	3	0,4	13,8	20
	total DNA conc. [µM]	10	SUM	0,3	0,84	3,15	0,42	14,49	21
				DNA (100µM) [µl]
8	sample name	SQ_7_Cknock_A1*	Simon, A1, B1, D1, a1-d1, A1*	0,5	2,8	10,5	1,4	51,8	70
	total DNA conc. [µM]	5	SUM	0,525	2,94	11,025	1,47	54,39	73,5
				DNA (100µM) [µl]
9	sample name	SQ_7_Dknock_A1*	Simon, A1-C1, a1-d1, A1*	0,285714286	0,8	3	0,4	13,8	20
	total DNA conc. [µM]	10	SUM	0,3	0,84	3,15	0,42	14,49	21
				DNA (100µM) [µl]
10	sample name	SQ_7_aknock_A1*	Simon, A1-D1, b1-d1, A1*	0,571428571	1,6	6	0,8	27,6	40
	total DNA conc. [µM]	10	SUM	0,6	1,68	6,3	0,84	28,98	42
				DNA (100µM) [µl]
11	sample name	SQ_7_bknock_A1*	Simon, A1-D1, a1, c1, d1, A1*	0,857142857	2,4	9	1,2	41,4	60
	total DNA conc. [µM]	10	SUM	0,9	2,52	9,45	1,26	43,47	63
				DNA (100µM) [µl]
12	sample name	SQ_7_cknock_A1*	Simon, A1-D1, a1, b1, d1, A1*	0,571428571	1,6	6	0,8	27,6	40
	total DNA conc. [µM]	10	SUM	0,6	1,68	6,3	0,84	28,98	42
				DNA (100µM) [µl]
13	sample name	SQ_7_dknock_A1*	Simon, A1-D1, a1-c1, A1*	0,5	2,8	10,5	1,4	51,8	70
	total DNA conc. [µM]	5	SUM	0,525	2,94	11,025	1,47	54,39	73,5
				DNA (100µM) [µl]
R	sample name	random 84 mer	84 mer random	0,5	3,2	12	1,6	59,2	80
	total DNA conc. [µM]	5	SUM	0,525	3,36	12,6	1,68	62,16	83,475
				DNA (100µM) [µl]
1_simon_conc	sample name	SQ_8_A1*	Simon, A1-D1, a1-d1, A1*	0,5	10	37,5	5	193,5	250
	total DNA conc. [µM]	1,6	SUM	0,525	10,5	39,375	5,25	203,175	262,5
				DNA (100µM) [µl]
1_SYBR	sample name	SQ_8_A1*	Simon, A1-D1, a1-d1, A1*	0,625	4	15	2	2	72	100
	total DNA conc. [µM]	5	SUM	0,65625	4,2	15,75	2,1	2,1	75,6	105
