# Supplementary material for: tRNA sequences can assemble into a replicator
Source: eLife. 2021 Mar 2;10:e63431. doi: 10.7554/eLife.63431 (PMC7924937; doi:10.7554/eLife.63431)
Supplement: Figure 3—figure supplement 1—source data 1. [file elife-63431-fig3-figsupp1-data1.zip]

Archive with 5 entries (4 files):
- Figure 3-sup 1/
- Figure 3-sup 1/Fig3_Sedimentation_Analysis.vi
- Figure 3-sup 1/Fig3_Sedimentation_intensity.ods
- Figure 3-sup 1/Fig3_self-assembly hairpins_labelling_conc_sheet.ods
- Figure 3-sup 1/Sedimentation_Analysis_conc_series.pxp
