# Supplementary material for: tRNA sequences can assemble into a replicator
Source: eLife. 2021 Mar 2;10:e63431. doi: 10.7554/eLife.63431 (PMC7924937; doi:10.7554/eLife.63431)
Supplement: Figure 4—source data 1. [file elife-63431-fig4-data1.zip]

Archive with 5 entries (4 files):
- Figure 4/
- Figure 4/Fig4-6_Gelanalysis.vi
- Figure 4/Fig4_583_160112_incubation_at_39-48C_kinetics_of_0000_(v6)_02_SL.pxp
- Figure 4/uhu_utilities.ipf
- Figure 4/utilities.ipf
