# Supplementary material for: tRNA sequences can assemble into a replicator
Source: eLife. 2021 Mar 2;10:e63431. doi: 10.7554/eLife.63431 (PMC7924937; doi:10.7554/eLife.63431)
Supplement: Figure 4—source data 1. [file elife-63431-fig4-data1.zip › Figure 4/uhu_utilities.ipf]

#pragma rtGlobals=1		// Use modern global access method.
#include "utilities"

Function make_nM_waves(pattern, max_nM)
	String pattern
	Variable max_nM
	
	return rescale_waves(pattern, "_nM", max_nM)
End

Function make_nM_waves_from_graph(pattern, max_nM)
	String pattern
	Variable max_nM

	return rescale_waves_from_graph(pattern, "_nM", max_nM)
End
