# Supplementary material for: tRNA sequences can assemble into a replicator
Source: eLife. 2021 Mar 2;10:e63431. doi: 10.7554/eLife.63431 (PMC7924937; doi:10.7554/eLife.63431)
Supplement: Figure 4—figure supplement 1—source data 1. [file elife-63431-fig4-figsupp1-data1.zip]

Archive with 6 entries (5 files):
- Figure 4-sup1/
- Figure 4-sup1/Fig4-s1-a_562_151030_annealing_of_different_samples_2_(v6).pxp
- Figure 4-sup1/Fig4-s1-a_562_run2a_2016-05-04.pcrd
- Figure 4-sup1/Fig4-s1-a_contents_run2a_2016-05-04.txt
- Figure 4-sup1/Fig4-s1-a_RFU_Cy5_step7.txt
- Figure 4-sup1/Fig4-s1-b_UHUv6-ac15_v1-2a2_with_defects.pxp
