# Supplementary material for: tRNA sequences can assemble into a replicator
Source: eLife. 2021 Mar 2;10:e63431. doi: 10.7554/eLife.63431 (PMC7924937; doi:10.7554/eLife.63431)
Supplement: Figure 4—figure supplement 1—source data 1. [file elife-63431-fig4-figsupp1-data1.zip › Figure 4-sup1/Fig4-s1-a_contents_run2a_2016-05-04.txt]

contents			position
A0					D3
A0+a2				D4
A0+a3				D5
A0B0				D6
A0B1				D7
a2b2				D8
A0B0+a2				D9
A0B0+a2b2			D10
A0B0+a3b3			F3
A0B0C0				F4
A0B0C0D0			F5
A0B1C0D1			F6
A0B0C0+a2b2c2		F7
A0B0C0D0+a2b2c2d2	F8
A0B1C0D1+a2b3c2d3	F9
