# Supplementary material for: tRNA sequences can assemble into a replicator
Source: eLife. 2021 Mar 2;10:e63431. doi: 10.7554/eLife.63431 (PMC7924937; doi:10.7554/eLife.63431)
Supplement: Figure 4—figure supplement 1—source data 1. [file elife-63431-fig4-figsupp1-data1.zip › Figure 4-sup1/Fig4-s1-a_RFU_Cy5_step7.txt]

Cycle	A1	A2	A3	A4	A5	A6	A7	A8	A9	A10	A11	A12	B1	B2	B3	B4	B5	B6	B7	B8	B9	B10	B11	B12	C1	C2	C3	C4	C5	C6	C7	C8	C9	C10	C11	C12	D1	D2	D3	D4	D5	D6	D7	D8	D9	D10	D11	D12	E1
1	1473.72924982535	1475.40399855508	1474.70415524453	1486.04102321261	1475.87943244768	1475.15845118267	1472.81936764085	1479.36055021484	1481.12502949988	1483.8894181941	1480.0308645824	1484.16953728271	1477.19723087834	1472.73945942399	1471.89053736239	1476.9627631669	1489.51162134469	1474.6006504162	1482.9738006407	1479.1958472742	1518.17915835803	1481.20262514227	1483.50371810412	1481.48954981827	1474.4459260284	1474.02217964839	1475.24813655625	1472.63168370847	1473.95305853268	1477.80156430717	1477.17618628204	1481.82109558712	1481.61783561703	1488.17111890984	1484.46861407754	1481.40372699314	1472.42444226412	1470.29033643972	1696.7664785648	1665.91123990435	1706.34826214022	1642.06413806789	1706.0204016736	1480.67290005195	1633.93751569526	1608.40395613931	1483.60937137924	1482.65090827416	1474.83368455541
2	1474.33856809368	1477.96649347923	1477.23217835271	1486.27630900172	1476.61542977923	1477.31611641427	1476.29837361366	1479.52878245555	1482.68352232522	1482.82349538891	1484.74411985114	1483.61432564528	1472.12618474358	1473.94406769811	1476.02121755061	1477.537611628	1493.03741122097	1475.47129651652	1482.5953614508	1479.67953683302	1518.67942179573	1485.61438107906	1485.13384355241	1482.29234627799	1470.3428927596	1472.40231963485	1476.32204381131	1474.57046823345	1477.94323265514	1478.66680404212	1476.05416200784	1481.1234198058	1482.86113210742	1485.7683980321	1490.1077383312	1479.55322946944	1476.1739906645	1474.47643765489	1692.60542511446	1673.35302132813	1706.98033116818	1650.51609046793	1711.34729281062	1479.43531987311	1635.18308644587	1612.21815317073	1488.68779796847	1488.48017429957	1475.5750195172
3	1476.78589448642	1476.95552381908	1476.36794222652	1488.90759769058	1475.76917356872	1477.67304429395	1475.46255026909	1477.9012510818	1481.66096481999	1479.88729344314	1488.88990797269	1484.74297131252	1479.76416083679	1477.39353311184	1475.00973776286	1474.77098250827	1492.77308378961	1476.54119956993	1485.15722598612	1475.88631222692	1515.09541995259	1483.86896085639	1484.00877950234	1481.96323624109	1476.09009074289	1474.94485796615	1476.42088517306	1474.97377098476	1475.61572084365	1477.70294627946	1479.83857099203	1482.51690291532	1484.3127512626	1487.59423683431	1482.98261552332	1483.01526984336	1477.57917816843	1475.36207119707	1703.54535307678	1677.17933292016	1717.3589049343	1649.07450091983	1717.34233471522	1482.18884082972	1641.59932629589	1612.26347789546	1489.24478236521	1490.12150440641	1476.0715344204
4	1476.9086551388	1479.85636996665	1478.52021397305	1487.76853239119	1474.88712063909	1479.6413751272	1479.12367720034	1484.29196484292	1483.78447710288	1485.83216173083	1483.63163369461	1484.35426325199	1474.88360226112	1472.95209676794	1478.61141708288	1478.98175172038	1495.35700219168	1478.78291074327	1486.02982073862	1484.66277112035	1519.90444593941	1492.43107798926	1484.42692261354	1487.08711565708	1475.44015284602	1480.6482615813	1478.81932412567	1478.54654503309	1475.20227894127	1477.6548132087	1477.81996255044	1485.23487523735	1485.06387770785	1487.16772307302	1487.74423032175	1484.97536196061	1477.69514166968	1474.11211694071	1705.87521343078	1681.53115473935	1716.70925581753	1655.76049848779	1725.77851776762	1483.42072828834	1647.30128657965	1620.22450714748	1489.01222893289	1484.15845670246	1479.52380451764
5	1475.61519349417	1478.50114686252	1478.78370301637	1489.24530669993	1472.79661918849	1481.81635385689	1477.25673746659	1479.64593867643	1481.54102417371	1483.91589009721	1487.2341086433	1483.82951510098	1477.20764676946	1476.6893568311	1476.88005041829	1475.24157788094	1494.3752675814	1479.98738909959	1482.32638919645	1482.24451430621	1519.16790423168	1486.07156958398	1486.69279690064	1490.65614233026	1476.92844717028	1475.84263281209	1474.54117399152	1479.22235055925	1478.67441891185	1481.35098803584	1479.68084326807	1486.1486155219	1485.42579805692	1492.15664362434	1484.51291331703	1485.07875554887	1479.11191207576	1475.97995922176	1710.10595103391	1688.50438442536	1724.67329450619	1663.34361321143	1727.70557704059	1485.23789669424	1653.24638586032	1622.52836404112	1491.43678750523	1487.54342864	1475.34047011513
6	1478.68276894782	1482.71355918153	1478.57506506953	1493.94500735333	1483.41060108294	1485.39142956472	1478.80171780106	1484.39752963085	1487.94631155596	1489.15684704454	1484.18518499486	1484.6374342826	1479.97947535908	1475.97632250421	1482.19741904376	1476.1313310412	1491.36666491449	1479.28897334504	1490.25393263241	1485.09860863512	1519.39139386491	1481.55344805585	1492.9370269974	1490.71647380749	1478.45000143309	1477.84227413797	1480.03838165377	1475.2937522488	1479.4872514961	1485.58471312708	1482.59935829298	1487.62823511413	1482.71424539631	1490.32669784697	1489.97510958746	1488.49043345525	1480.28957715891	1481.86162469065	1716.17012077247	1696.97942813706	1729.8201991707	1662.40159805209	1733.96314681544	1485.6026034779	1651.86664315937	1622.38731946412	1489.72191026709	1486.66717557889	1478.45501168206
7	1480.67223012979	1482.8764478753	1483.48928138425	1492.02105549053	1478.37441404763	1478.76426603386	1481.92410685765	1481.02883391113	1484.63165430485	1483.97162351063	1487.94043440405	1486.50046023499	1481.14228354599	1476.28441067163	1478.06656423432	1482.41594471017	1493.54948391522	1482.04554881622	1491.30086808318	1487.80024307486	1523.52982794583	1491.55442430143	1487.70048350233	1490.36901126199	1480.65052819751	1478.36110527713	1478.46562867864	1482.06285710217	1482.16953028871	1481.78268044426	1481.34635776217	1485.25181026679	1483.70221490786	1493.32092407837	1492.01611787619	1484.25520648987	1478.82127723452	1476.10577863594	1719.95355566234	1698.51417790709	1736.84290533878	1667.34580729403	1743.40540144431	1489.35854049444	1656.75283531708	1627.91134379618	1491.20584934878	1489.98337636597	1479.30948261367
8	1479.28657575126	1482.67424568828	1483.52176873533	1492.46239299694	1482.58845507863	1478.45755066494	1482.39106019769	1484.31966816362	1488.38274271889	1488.14290681645	1488.3358734487	1489.48217193418	1484.52704527011	1479.45389505144	1484.04887543993	1479.37572310775	1499.12940878943	1483.93004987574	1489.6285527193	1486.33729522391	1521.77334500399	1484.79567479446	1487.30206688576	1493.06501533252	1478.61757557249	1484.24860146869	1483.20002532363	1482.2568031142	1483.7094729834	1480.25180414363	1479.79201859842	1491.38486485764	1491.82646047492	1491.76882164084	1493.80998647298	1486.90216517999	1481.72851817997	1484.41820549511	1729.94986341166	1701.57267615329	1742.00522346398	1673.36830962702	1745.86989175295	1482.77139046898	1661.1703601932	1628.71549414802	1494.6994925975	1492.99761872124	1480.53522108823
9	1482.48975585342	1481.81011601973	1482.73071981622	1491.56914143324	1478.90465148472	1484.83604403858	1485.42566550456	1484.08773383381	1485.30988564675	1486.93793236199	1486.08291198613	1487.7688802402	1477.96433048134	1479.05627161562	1483.86447352922	1479.44074722508	1499.49808199807	1483.01486235171	1491.88019874628	1485.33370521644	1524.66197189084	1492.27929249436	1491.45384523553	1492.52778252924	1478.9981284808	1482.88774940335	1482.85568439073	1479.66037055059	1477.50262250163	1484.92574721001	1483.3660848757	1488.89378920389	1490.72344765168	1489.09637016298	1491.93879660918	1490.59239135427	1480.71809654929	1484.44781412538	1729.37758370777	1705.68671875792	1744.5759413329	1671.39314812286	1749.02551537575	1489.94997317658	1661.38449801023	1631.02124162089	1489.59328779552	1491.87417331611	1477.40537253982
10	1481.97556838152	1484.74032837171	1483.44562497055	1494.5405459161	1480.99362950957	1483.70002084055	1481.29253861797	1491.3357739977	1490.07775173515	1490.89282152421	1493.41533587804	1490.7329839478	1482.75363258001	1482.86721318909	1485.07856727365	1481.56679873256	1499.60931554026	1483.43903420677	1491.61843964853	1487.92523193729	1526.21475658487	1487.439451385	1489.05102743138	1493.71189558985	1483.17445032699	1479.65190691026	1482.89814953848	1482.21292148665	1479.88381618547	1483.87443338617	1488.08861412225	1492.97463563817	1489.97948380836	1492.857910204	1494.13459486684	1486.71072619593	1483.35949434043	1482.30721845468	1735.69943305147	1707.03238067646	1751.81671484809	1679.08255544499	1758.93559871852	1489.99909467304	1670.71408696821	1635.84840659821	1491.37395394971	1493.7383240662	1484.36985748035
11	1484.42261329485	1487.74941236067	1480.26146627691	1496.38289045322	1482.46771967516	1480.45846902073	1487.19210515211	1488.92347762555	1493.80937788888	1487.72016539527	1488.75530744904	1485.05876382955	1480.30372564808	1481.58248888918	1484.9196385158	1481.80001067115	1497.8712848468	1482.74744028501	1490.77177432323	1489.47886628283	1525.77196611124	1490.82171898162	1493.21703190067	1491.11915968889	1482.691041515	1480.87956138387	1484.89969346908	1483.1992659044	1480.63923940153	1484.77887710261	1484.90099477893	1494.31338758124	1490.72947724425	1497.56228798036	1490.03166682138	1489.67196224748	1483.38445160992	1479.51891340982	1739.90215729233	1712.77664329242	1755.35440863966	1680.93613562072	1759.87682614469	1489.63799345035	1672.21103706482	1639.4410584813	1492.77600339171	1494.27855402214	1484.38310140846
12	1487.46068428384	1481.90422697673	1483.27095451044	1492.37869114001	1480.64159401329	1483.66109283879	1486.54111579777	1490.1967250653	1491.99688401272	1494.01840003843	1491.17884647648	1492.45884921767	1481.55630275366	1481.41749961602	1483.35445641897	1484.81563096266	1501.28674988943	1484.63750750122	1490.18135533983	1488.51644802724	1523.54288487948	1489.62982314833	1491.26940886456	1492.5628372783	1480.66972202664	1483.86973863433	1482.13624656902	1485.80376225715	1484.55877101202	1484.79525832375	1485.50934614725	1495.19515864162	1490.20103438454	1492.51497919035	1494.38337534899	1493.20942423294	1484.68271492874	1480.56479824267	1743.77002923777	1718.57847572921	1764.72364762725	1689.91027093607	1760.54010414144	1487.09253031506	1676.78932119093	1643.02479925184	1493.62778233809	1493.54021426979	1482.75133771323
13	1482.28486908564	1488.92382944854	1491.04279010937	1497.54267380084	1486.86644591556	1486.27183249297	1487.69183696092	1489.40595452374	1488.84401284847	1493.80034844652	1495.91447871741	1493.96584759498	1485.64313233247	1481.6665069891	1481.87167591395	1485.13415786263	1501.65052433411	1488.54542213947	1491.21586146137	1489.02950801413	1526.39822736478	1493.35327576039	1490.2120860955	1490.28355458153	1484.51902860112	1485.08856218952	1485.02077472883	1488.07209944331	1486.93872607094	1485.79452485517	1482.65265984692	1490.96077633705	1495.47387386534	1500.42981973378	1498.50624172448	1496.02448783046	1484.24355914702	1485.09854611017	1747.34744350368	1725.11548507686	1767.09549263927	1689.29231803833	1774.03702663961	1491.47197178632	1679.93157784667	1648.66529706136	1497.21057710401	1491.34265573833	1481.19792370314
14	1485.72351965611	1486.12437957591	1486.43233536222	1495.44532022467	1485.15473241106	1487.46405936311	1486.80171744543	1488.26670781695	1492.49912091824	1492.11181580861	1491.59510433985	1491.24790700174	1483.99762868652	1483.44809170817	1486.7912260968	1483.58464644601	1502.58287033291	1484.17451349179	1492.73808688591	1493.25450829096	1526.57212134998	1496.83705935302	1492.54518107191	1494.66379515442	1486.54431234165	1488.07620477778	1483.03254203124	1482.72831193696	1487.54974787687	1488.49379547509	1486.65401973894	1494.11438115269	1490.07341242942	1500.50176539396	1498.9764498172	1496.44894812708	1484.96920646396	1483.10417661503	1751.540436281	1726.36493777779	1773.22126034084	1692.33338971032	1771.4770327231	1488.95350635765	1678.48909623604	1651.57398526863	1499.17081470975	1499.39310096525	1483.22224481716
15	1487.71551617911	1485.85738328459	1484.38852950433	1502.85405632106	1485.45041760051	1489.03842109126	1487.7202033991	1486.12023683294	1493.04795146358	1492.59352211428	1498.22128092532	1494.87755641821	1481.74556485524	1484.90724450236	1489.74505869521	1486.68379211162	1503.21506430221	1488.85035880295	1493.62903908336	1489.81487103442	1529.54877233282	1495.11316011244	1491.86446904301	1492.46529338327	1484.86277706329	1486.65882613709	1489.07833974344	1483.91815081041	1488.83250742912	1490.77799772366	1489.93572611131	1492.31114955849	1491.39802433877	1496.94193759164	1489.94572812838	1493.53013757194	1484.1835753029	1489.25815126726	1756.50506548407	1731.42770309077	1775.76495863973	1695.59938871755	1779.02398689669	1494.57625748016	1686.54080240144	1656.38082326826	1499.01123609237	1495.18653457932	1484.81044715454
16	1485.12884479272	1490.47030694654	1487.66892040174	1493.42046126891	1484.92156196523	1490.34827850532	1490.7113888552	1489.28816586392	1495.73891140834	1492.09297740757	1493.33808521844	1492.08089225268	1486.28217416364	1481.58085775436	1489.8589696675	1486.82516583213	1503.37783796465	1489.32996817873	1495.83270306869	1489.01455556695	1532.51587059435	1495.35653475684	1494.81683478293	1494.80296237266	1485.57753078028	1484.01413936181	1485.1499355912	1484.39750343105	1485.3220183334	1489.76069275548	1490.26775205046	1493.39879016104	1492.32829778684	1499.44446579815	1500.32565475932	1498.53362213646	1486.61645939056	1481.38479231877	1759.21354025945	1731.8300114338	1779.5416548937	1702.06810993258	1784.95252125701	1491.98041616159	1688.86328402008	1661.24283175428	1491.97621761388	1495.37646602884	1486.44566163954
17	1486.27806950773	1488.27963466533	1494.43008691047	1499.5234889528	1488.1909653578	1488.48437926584	1487.6750580793	1490.32967395994	1493.49080598681	1495.34031961794	1497.53360413096	1499.31021911529	1485.10198014414	1484.81838872286	1491.17265514158	1488.89221466778	1502.16205585847	1485.75219126088	1498.23515555069	1495.86021298217	1529.78857708414	1495.48333907396	1496.50565513784	1494.32565076862	1486.14501740399	1485.51342548198	1484.36042507801	1485.85282148403	1488.61391566927	1488.3109987256	1488.81750187571	1495.46624099407	1494.70261499376	1497.49638965149	1496.67842647258	1498.85095580632	1486.73701476399	1487.67884663489	1764.85669273314	1740.6668148996	1785.10594323858	1702.78434370146	1789.20999320397	1485.33992557006	1696.44875564136	1666.4828592307	1501.5148420692	1496.37427556243	1485.5037769862
18	1487.70652292771	1493.45832406533	1488.03272221172	1495.64450987822	1489.07781866634	1491.39297628304	1490.37747428659	1491.09809824815	1492.313006687	1495.93223571226	1498.79261812846	1491.32528221934	1489.1828003675	1482.51612679804	1488.44427297339	1488.10040292637	1506.34609713782	1491.24079504794	1501.24567715328	1493.13505384579	1528.68496392798	1496.16579618228	1496.06585038668	1495.78496626909	1485.50363122065	1487.31629116781	1486.86867529527	1484.65920508476	1487.01398887422	1486.54083097555	1487.9065262708	1497.6838983598	1496.9376819319	1499.39161662814	1504.31785997706	1496.14678851788	1487.50572831232	1486.26987506274	1771.54785536851	1742.07502138376	1792.49988387331	1707.26062618927	1794.60359949601	1491.40991466202	1696.16623794033	1671.53374993816	1500.94691533826	1495.03240450128	1489.94115128768
19	1491.2736310214	1491.5209421786	1487.00883209964	1500.09096987237	1486.7317219921	1491.22004302718	1489.91313361519	1495.14865990679	1496.10446800958	1495.66065936984	1499.37871384272	1492.86122478562	1490.08892660951	1487.04620267866	1484.99901866261	1489.41845089404	1508.3738748116	1493.37671009908	1496.01336135647	1492.58370735387	1530.85139255428	1496.30351798684	1497.16283541858	1495.97606212958	1488.76726804181	1487.13336830706	1490.87749186075	1489.23719143679	1486.28888893573	1490.92317833051	1489.17288721706	1495.58078732273	1495.34115361298	1500.86920118008	1498.90025923121	1495.26489275504	1486.87638057403	1489.39290081654	1776.99068998077	1746.44695192495	1791.93985029006	1713.32001629226	1800.3982718555	1492.1648307474	1699.72146833559	1675.04567312066	1498.88097138683	1497.8484518296	1489.09484058253
20	1489.10545511974	1490.90609704833	1491.18577328901	1493.54255684284	1488.06536020553	1488.7731335071	1490.4374787862	1494.05522430517	1489.13694234059	1496.55231503177	1492.40670620134	1499.00571285295	1490.57582543166	1489.13144111978	1490.77734080272	1487.66919190086	1504.31740621066	1489.65498407591	1497.133647557	1492.91578012604	1534.49958703027	1497.22056610653	1493.86019459003	1498.09905260018	1486.13646846275	1488.36019050828	1486.65323773908	1485.56295580118	1489.1924282666	1492.93761950872	1489.78925514529	1501.37446252023	1498.02702498578	1503.97689904961	1500.30838825838	1497.56528382832	1486.51029342986	1489.95862653138	1778.25779152733	1748.92006290509	1792.56347440045	1713.48895748884	1801.45417767572	1494.14948311506	1704.83382066548	1681.46591692023	1501.56008789863	1497.58305373135	1488.06453703528
21	1489.31233271302	1491.82000985396	1491.19034904875	1501.7040046273	1491.79714283275	1493.13256222086	1489.90857578092	1494.39082938833	1493.93510834688	1496.40996704362	1501.14040050666	1503.64855231647	1487.29902023842	1483.02224764671	1489.85582794306	1489.98116379757	1507.63005440937	1489.87458769679	1500.79525036934	1493.74151390188	1531.83354364402	1495.89289201728	1498.37860471763	1500.77891515291	1488.13849288173	1488.03076965273	1487.29747590142	1490.3134598225	1491.61623684467	1492.25910453764	1488.75311939162	1494.52909734618	1499.83964161868	1503.92005700677	1505.46252845597	1499.26146743364	1490.86643235684	1490.38410249445	1782.3576265305	1750.27480088118	1800.80281110561	1722.23645079698	1806.60212148216	1496.07208129069	1707.79894896948	1683.68145248626	1501.55003658144	1500.86312518667	1490.57912281794
22	1490.96524122018	1492.44384485524	1492.43787176881	1502.09115189285	1490.75786506853	1491.01611703787	1491.99161390517	1494.76296247522	1498.3943844181	1499.28487851796	1497.11376887614	1495.09395035408	1491.87616457487	1489.12284944762	1489.28266753549	1491.23089660709	1506.15102545573	1490.17549265271	1497.00885177044	1497.50111631663	1534.31482454129	1499.43307904938	1495.32328864751	1495.31899942948	1486.87933799348	1492.18276767771	1489.88513910419	1494.65843596237	1488.72252813265	1488.55881311417	1492.99748615796	1499.45925932004	1494.92085724998	1501.62275497321	1501.9624386219	1498.22692893455	1491.56762623087	1495.20136673771	1788.55660213198	1760.1104449396	1808.08417358399	1722.18558029073	1811.24294097093	1499.0015473723	1712.5311556828	1688.97284739162	1504.79933602432	1503.17765151073	1491.25506016
23	1490.56877292881	1490.73894166977	1491.87066520975	1501.88886277428	1495.29750712153	1493.41187756541	1495.54691173599	1492.96367886857	1497.03893665808	1498.34799899051	1498.2360466303	1496.97332472882	1490.4944175279	1491.780019997	1493.32481422962	1490.94977211059	1510.43345672988	1494.9277793699	1504.71473076951	1493.64540357236	1532.59233548943	1496.37281530038	1499.5898031747	1501.30908338789	1487.62885699062	1489.83941839873	1490.54525581359	1489.98127961672	1491.47842309789	1492.89603138646	1493.14458612205	1498.61675207781	1496.4314202621	1498.99649594702	1498.48384128561	1498.56704855928	1491.05841226647	1488.19343069834	1792.34360741672	1763.00296821348	1807.47372906009	1724.61114470929	1817.83452532967	1501.06697169493	1714.49780817252	1688.07294176399	1500.37395224008	1498.93164890972	1488.19917443268
24	1493.98571009517	1492.3589813634	1493.0228293374	1504.34323848113	1491.95521235639	1490.8107522475	1495.31797317651	1494.46838935708	1493.04807001652	1500.29391235851	1504.19966963781	1497.13717716763	1491.06384964236	1489.19525337768	1488.5797767224	1489.75852998512	1506.614462128	1489.62987397275	1497.8255686456	1497.26882283874	1535.01116761499	1502.55875983645	1494.68106375349	1496.73141120368	1491.14900048541	1493.04739144329	1491.37801998169	1490.24854343592	1494.61957671179	1493.8774007756	1495.33840291948	1499.7690725543	1498.45578844507	1500.73467640593	1498.07711213839	1495.19401135839	1490.40676996257	1489.58280214393	1796.08365799987	1767.30796157488	1817.0527375291	1728.68640209436	1816.51535623765	1495.71921292808	1717.94097977041	1699.4422517384	1499.44985999278	1499.60639362687	1492.91997945794
25	1493.68993546185	1496.04872573121	1497.10595003117	1504.44785773846	1494.35754104395	1497.15273339428	1493.10710501051	1495.07271108919	1497.71508555836	1499.77483137936	1500.42382220348	1506.82019915034	1489.91205106644	1490.02675270762	1492.91585498659	1492.1924675932	1511.1179180847	1490.19057951493	1499.41440061452	1498.89666885816	1535.43643580926	1497.14962966784	1500.37592540088	1500.00824434803	1496.73896150397	1492.66959934792	1494.00350654666	1495.04953168767	1494.3744991726	1493.80693802088	1492.92198818046	1502.41096041113	1499.57481127674	1507.36021998246	1505.17806730466	1498.79242574753	1493.06481090302	1494.55353524906	1799.23458193375	1771.15659603354	1823.57896980429	1732.42860822492	1825.02384456381	1497.42198758715	1721.66249047451	1703.12948343272	1505.32227581246	1506.64872181744	1492.11936086084
26	1491.78994683379	1492.1897049579	1496.04057944062	1500.89731529672	1491.71431704055	1497.95833670797	1496.30692436322	1493.75191015046	1500.00527966087	1498.87503105141	1502.01033017438	1502.76228701708	1494.25012782916	1492.57818516354	1493.81524810672	1491.68798409133	1508.48103653644	1496.29527845623	1501.99854065483	1502.53219257091	1535.23010582566	1501.19512133883	1500.4016447931	1502.06299981235	1496.56259237008	1492.63443970878	1491.6391755506	1493.52254723308	1495.96761829416	1490.99245811337	1493.45947178038	1499.93683985481	1500.45515048799	1504.62480116393	1503.75810317837	1502.28723635712	1489.82828849737	1491.81251112908	1802.63912244796	1773.02824766339	1822.31721316681	1736.85877765559	1829.99829574058	1494.87745152192	1723.4919648503	1700.29706573089	1505.37221199268	1505.70308616403	1491.67276905031
27	1493.76342391432	1499.15183553347	1496.83908093566	1503.33683430597	1493.64281236441	1493.75333714932	1490.50361158018	1501.66735652898	1499.10592869095	1499.37693376165	1499.13119414546	1496.82847407931	1493.01514163155	1487.85959358168	1488.07605369328	1493.77503314277	1509.38503754821	1494.11663307879	1501.73542215312	1497.64121285814	1535.69201140451	1498.87403228104	1499.21848258004	1499.84078609139	1495.37208566609	1493.30007744143	1493.29876260546	1494.01424359046	1493.66049327055	1493.93343322671	1492.80934039351	1501.35726168382	1499.48307682102	1510.26756418781	1506.60197057346	1503.21550961291	1493.5536732734	1492.72677882374	1811.22902683974	1782.64687170423	1828.62620116262	1738.67264161248	1831.39715462373	1497.70919384347	1723.3794037292	1709.04435268944	1508.21235772082	1508.75723908144	1494.27398298757
28	1494.79953027385	1496.08363091638	1497.86483708082	1503.82122044414	1488.24773823284	1495.61986989507	1492.89411048834	1498.37130804473	1498.84529418515	1499.90388999924	1497.85723752136	1498.8058622018	1491.28791019803	1491.93085193905	1491.90638634206	1495.93053659436	1512.3672800223	1496.37583947737	1500.52043113822	1500.38026159836	1535.26169561895	1502.19905604295	1504.52094910193	1507.16809521866	1493.80226962207	1495.84773690657	1493.11808160232	1493.41586577498	1493.77610899223	1496.65036433475	1497.87496365658	1506.2845772982	1502.89181322872	1508.92191468934	1506.22962449415	1500.54109463407	1493.95793396688	1491.24478095723	1815.52999721713	1786.66096149937	1834.29269082427	1743.34352159927	1840.37169304643	1500.80368327246	1735.60617878311	1713.9964780172	1506.40749577518	1505.46583522359	1492.37361987936
29	1492.57473801015	1499.19953304128	1495.74972973975	1506.40326879393	1493.07504630484	1497.92658610888	1493.23624965334	1499.14526257215	1497.79228032346	1501.34238116283	1500.613849368	1502.91556084565	1498.85142550778	1491.03879570151	1496.80212830888	1489.64351406236	1508.58872541329	1496.427643568	1503.29144237518	1501.07797277835	1533.8899974555	1502.94761331924	1502.33392225663	1501.43887222253	1493.03292625393	1494.47079891583	1495.73047850104	1492.71696775605	1496.78213002896	1493.87156454218	1500.16450064652	1500.76897898635	1503.48931306176	1507.52625730138	1501.21860909303	1500.94481288113	1491.01272511888	1494.8737878244	1821.87963306598	1791.9594131922	1835.67844247198	1743.24616905186	1845.82267663092	1498.63788059939	1734.2361134983	1719.72327592101	1503.75805529443	1504.36778944966	1494.54765380578
30	1497.5656761327	1496.74580652585	1491.53627311865	1503.69177935581	1493.93895750372	1495.76197873744	1498.10384540841	1501.94731910941	1500.91514488746	1501.13315352594	1504.02358129669	1501.42057073343	1493.23155350334	1491.61545246538	1495.57884365881	1492.55427777051	1508.40340922095	1496.5798995553	1499.47198594032	1503.67125379132	1534.71701079919	1504.95197895918	1503.69783997408	1500.7853928087	1491.51470468519	1493.20758994514	1495.37778886156	1490.57212804273	1497.78183341128	1495.86771129962	1497.25646900505	1502.46354989656	1498.54292426224	1508.4587416591	1508.34470664148	1504.02365285381	1492.857983523	1493.2365151202	1819.2010598878	1793.64500105704	1840.93103456083	1753.06777840613	1844.75950278238	1498.06557560868	1741.15282173982	1724.19918593746	1507.59288931181	1500.69691976481	1495.78186992844
31	1493.71759261437	1494.63923414602	1497.35437399696	1505.15452971117	1496.13292888	1499.11313503339	1496.93971237539	1500.614243248	1499.75099134013	1498.34038609822	1504.0588344752	1501.62238051225	1495.56865700737	1491.85248390106	1496.92344555814	1492.04457908285	1512.3207119871	1495.03471194965	1499.99508884581	1501.14712299177	1537.36437572565	1500.1436353548	1502.1836259949	1507.97677640289	1489.09215231248	1498.11339186378	1492.76857928664	1491.6757357285	1491.66553495083	1497.73504326946	1496.81405501232	1503.87068503257	1503.99076940178	1507.74144909764	1502.06696223297	1507.51114808162	1498.36911260792	1497.01922480492	1824.00157928913	1801.79483223818	1842.65715387504	1751.05850665691	1847.87520270256	1494.1409850853	1745.87130541904	1725.00310748693	1504.82731754259	1503.98619258224	1490.98399752349
32	1495.64599516187	1496.94705404714	1497.05651816395	1507.1295938696	1499.44101929686	1495.74599799333	1498.87568665466	1497.15677278307	1500.9803856939	1502.76041843128	1506.05812800935	1505.29814290197	1493.77266864074	1491.81123196534	1496.42836298493	1495.14853800343	1514.97921299651	1497.39440869471	1501.9498124961	1502.90983132282	1537.79320962069	1500.07453784468	1500.77006725127	1499.6771370086	1494.19515196029	1495.1231001474	1493.6918720446	1495.60314086139	1498.3475190066	1497.49971251752	1494.64652840249	1503.01852276599	1502.49220491346	1503.56591038923	1504.32407861848	1502.69043846774	1499.04023541613	1493.74428178234	1830.68543597367	1806.56551611931	1853.38269110764	1757.48381004998	1853.34978925442	1500.56191571426	1745.35762610426	1731.45829721074	1504.418214194	1506.54965903778	1495.09262778062
33	1495.14688770811	1494.50296403365	1498.26023910337	1504.65730793945	1494.94256948815	1498.04342449233	1494.98755045925	1497.98937384559	1500.44782121933	1503.21891250341	1508.955018968	1503.06276636583	1511.96865427272	1494.82168003662	1497.82582632803	1493.93035676536	1513.76318520593	1500.49112966273	1503.57755012614	1500.63575361873	1540.59862361078	1497.47778814775	1503.11788258304	1505.16089920186	1491.16709951266	1493.4722650596	1494.27711046451	1496.46849062456	1493.25874642898	1499.54114561437	1494.91157904981	1503.24179561287	1504.69896257342	1510.63691798957	1509.08231233036	1507.67164370684	1497.79435188743	1496.74704684435	1835.52853365063	1806.41523068506	1857.68600944507	1759.67851287873	1857.56544300832	1499.98409061801	1747.44657428833	1728.99304438802	1510.20677975936	1505.87113166592	1494.78351842423
34	1493.76715880153	1497.62395030589	1500.55143126389	1509.38799159999	1495.16236794036	1499.73449472387	1496.97149488817	1494.24660629782	1505.19322916829	1502.30314458111	1504.87401482731	1501.89080589614	1499.24404138091	1495.89318898087	1497.76901471493	1497.0970242037	1512.7669182745	1499.15970555815	1505.21676411554	1497.43085205113	1538.18966050638	1501.35283632669	1502.66567624898	1503.16486060815	1491.83581985347	1495.10419099651	1496.59522302667	1498.5586950234	1499.62307011347	1494.97706183088	1498.55562150246	1501.66610905247	1502.5774550052	1509.35754820709	1508.98642615518	1502.35717116924	1495.87999120224	1496.85798448845	1839.533340869	1816.37027563966	1862.25647671088	1761.58407237687	1865.09322235239	1504.23482739997	1755.16118903107	1736.61608926603	1509.11540082975	1503.88075069021	1497.12874962886
35	1494.79325383105	1498.646433458	1501.68120998751	1512.30504512358	1497.50578795433	1498.86072259615	1499.05681439931	1505.46537752448	1503.76262230895	1502.78141332726	1506.76502836366	1502.86537041889	1495.5810318271	1497.33450404121	1500.61025831724	1498.21315348255	1514.75583034703	1498.18770069658	1508.22516806359	1500.75280604895	1542.41684945939	1508.40644275791	1508.03188631195	1510.54560902382	1495.14164173836	1496.19312914969	1498.83766016404	1493.55237353011	1498.71345311982	1500.53200965759	1497.13520436558	1504.56508437663	1500.19689118132	1510.33336578344	1511.20160353089	1502.244803115	1497.3185496371	1496.40375785426	1843.0699666854	1822.32579399356	1864.72588926773	1765.35469585019	1868.92871404777	1503.05620200285	1757.48002593955	1746.21281982256	1510.21592491572	1506.61993248219	1496.04388601462
36	1500.03280461778	1496.07957715838	1501.8113378523	1509.55699653479	1496.33982534824	1501.11539568561	1494.07777302411	1503.50425667166	1504.55488178255	1501.81768366215	1503.70668043838	1507.34788225451	1497.51199414875	1499.93091213824	1496.05421023827	1497.77830451715	1512.17009295308	1500.77543368397	1508.96088907879	1502.13143683246	1537.61032815855	1504.32874701934	1504.96466588299	1509.09935278447	1498.83767039647	1501.00846416005	1494.41506679187	1495.28811260815	1499.84786897373	1499.13752143039	1501.74193762467	1501.97958264579	1505.65214465835	1513.94890605051	1510.8799421545	1502.32265092776	1496.01718776091	1497.78217289331	1847.93181666552	1826.4722248754	1867.05309890955	1764.83548424424	1871.14707926311	1503.01716405145	1763.64808379168	1744.70306343369	1507.99296696268	1504.8093093589	1498.40879920149
37	1500.35266085478	1500.19403356579	1501.85936749643	1508.2220679027	1498.25759386753	1501.68715311962	1502.52520704514	1504.01872695271	1502.14982357098	1506.19153543298	1508.51830825441	1508.47983907153	1501.20001179049	1493.4794939288	1499.50599112107	1498.61748922199	1514.27755241644	1498.72432153229	1511.03020014447	1503.07414297574	1542.56793707974	1503.9200904742	1503.19352310813	1503.91895586187	1493.46657076504	1494.9898394183	1498.38623248701	1496.04463833035	1497.84117691331	1498.04136748535	1500.43994423478	1505.20064111689	1503.28435716601	1508.27294899997	1511.66018233459	1506.31197069243	1498.15342473984	1498.96029492947	1853.80397305607	1832.44072062696	1873.58110175411	1771.08083772778	1875.86149395488	1502.24347355066	1763.64184086545	1748.42153173222	1509.56395940616	1507.73790875973	1500.56427163691
38	1498.97955068891	1502.57084824174	1497.15909651386	1512.30430582051	1495.03984665768	1497.97233304361	1500.62123714097	1505.66531797683	1499.55399451744	1508.437523078	1508.6146248412	1506.9725875404	1499.52350479186	1495.54810632066	1498.43918525703	1502.71687395757	1513.58214790357	1498.18822006059	1510.62736308253	1504.71401039556	1542.87826642862	1506.6121185769	1505.22248835182	1506.45859546408	1496.63305739619	1499.25182968291	1500.38026762533	1499.90277290356	1499.57710779838	1501.27946276708	1500.70351610761	1504.85256467324	1502.57854606747	1512.72090337678	1511.51536770618	1504.60131792994	1497.3412688405	1498.75979712872	1855.89589561223	1840.80840470554	1881.83718022598	1776.3478913733	1881.90177598157	1502.80566437425	1769.11527153661	1756.41734850572	1511.4239318204	1509.84985999622	1498.44545607217
39	1501.72434860894	1501.34293807408	1505.33222962464	1508.31165874199	1497.52798040401	1499.92978246918	1499.53974403548	1504.30386147698	1509.82980492359	1504.64618202638	1506.07700636023	1509.27245046271	1499.61281265214	1495.5749282972	1501.33034494116	1498.61181103314	1520.52536945547	1506.57707332621	1502.94823056582	1508.27594828934	1548.08899497504	1508.0783007507	1505.39853584815	1508.06797813892	1497.20964815638	1502.25213433855	1498.41735141681	1501.40657419383	1496.85197839055	1500.72267165921	1501.50264238166	1505.342863371	1511.73044268893	1517.07694598509	1511.66395291611	1507.03875590152	1497.61039456806	1498.84122079636	1863.35344883458	1853.47647550768	1884.71295734584	1782.32293375079	1887.93637265207	1502.66882892413	1775.36333492189	1755.45956340922	1514.6455110661	1513.9329536459	1500.44219938132
40	1496.9393043243	1503.17621598488	1500.50463010576	1512.56535685656	1498.22531249074	1501.35740128313	1502.27198683753	1504.86032907762	1502.71130462506	1507.98576084343	1506.66534498138	1506.13624055827	1496.96200758546	1499.5422914057	1500.87400463043	1496.68521972153	1517.90794443176	1502.3933421776	1509.24102599433	1503.93400967542	1545.57540417466	1507.67587821149	1504.40795301288	1507.29672755166	1499.27540230518	1494.8364772956	1498.66026208997	1501.00511021611	1497.5535422849	1501.96951514324	1502.64968140089	1508.67735683266	1507.51699645753	1512.98969789395	1516.01654597275	1510.23592423748	1501.10678979842	1501.38632947277	1861.9870648732	1858.85375460366	1885.48282139648	1783.70439654659	1894.49713065044	1501.06410660078	1778.84310895856	1759.72738430517	1509.8875535906	1511.49918588232	1501.35150843953
41	1500.9943541117	1500.20918600905	1501.95303115097	1507.17980228721	1502.02901600981	1500.20999511579	1505.15596434953	1508.86963480912	1507.16156913985	1502.48840742049	1507.75057483768	1503.76695053947	1497.31800711694	1499.46021621699	1501.25257505546	1500.53655868024	1515.07851416312	1501.6768352713	1509.29842703486	1504.96372413957	1545.91828743511	1507.55153347689	1508.00816803776	1509.55289625202	1495.66651481575	1501.21210000674	1497.11417075937	1499.94151084149	1499.60400341517	1501.1194110343	1501.65375863673	1504.33561206879	1505.03067117687	1508.17703532121	1509.93742026077	1511.02695455508	1502.18298390873	1496.36465764938	1869.60266715665	1860.05198734942	1889.29430910779	1788.74382585565	1893.09063235148	1504.66104026466	1780.01837018101	1764.90958595115	1512.21450201721	1505.85117909154	1497.08446025828
42	1501.71770870123	1504.07309090683	1504.46386698125	1515.8927609273	1500.73178426849	1501.99876842121	1504.52784312235	1500.54769128303	1505.1263249942	1505.26546561886	1506.98136999655	1506.29642264121	1495.99856470385	1499.48696769292	1499.67139377249	1501.33737284501	1517.67784006006	1499.76336479934	1510.00034621287	1505.64208963435	1545.18170091737	1511.20962762404	1511.93548556762	1509.1981160181	1500.75416897477	1502.5891316799	1499.40824281269	1501.11387798547	1500.4887937984	1501.92563749116	1504.27741753914	1508.11806901871	1503.21456126316	1511.40673491295	1514.84069986273	1507.09335512834	1499.69575329424	1501.48268157315	1873.02850422661	1874.24413924458	1892.84244196326	1792.45204626278	1901.48045635113	1506.60060760614	1785.53519532534	1764.0256570809	1511.36464727677	1507.82058113447	1497.37033117795
43	1501.3893889472	1504.55414799563	1503.08483827445	1513.04655885508	1503.16327344191	1506.41886394556	1502.39895512207	1505.30888576773	1508.46833381016	1508.53939003105	1505.46275035247	1509.27506383223	1501.77107803932	1501.25052812452	1501.44699567609	1503.01537411115	1515.71158484402	1499.4093552095	1512.64248035986	1504.97299005098	1543.54257184961	1506.13755466605	1509.84072539022	1508.70848176573	1501.91442322611	1500.66609937159	1498.12071941489	1498.38018659987	1501.32510118952	1504.54439186635	1506.66907333752	1508.84772857684	1509.63243865959	1511.97283768979	1509.03993433239	1509.08161717689	1500.23467067683	1500.54461794175	1875.60566899607	1882.11576688334	1900.52821302194	1794.97072236521	1904.62078106535	1506.94122923412	1791.12750742985	1770.52969696956	1510.16056193801	1511.49320482827	1501.27257110677
44	1501.44930956513	1506.31075814152	1504.3057624025	1512.56348018039	1501.53137760106	1502.13934799959	1505.27722464235	1503.90229992382	1509.74088163976	1510.36873755676	1514.74325567562	1507.87444629758	1503.16363936283	1497.48647476052	1500.70920751759	1501.38500071231	1517.72227432553	1496.97379588844	1505.88865984384	1509.05407769291	1548.74992292336	1509.39354789947	1511.43167373624	1505.37343226623	1500.21796405953	1498.81048510234	1503.69649655154	1501.54148286703	1502.80505391429	1503.64904959636	1505.3568063173	1511.10472947473	1505.24211581128	1512.58301913555	1513.01020731821	1508.33193370917	1499.13790285241	1501.65291960936	1885.27947191944	1889.54688780236	1905.53955220557	1801.85492606539	1912.47088614745	1508.4852313572	1798.11427679547	1773.51507579535	1510.51190170612	1513.7685737402	1505.90315082811
45	1498.7387884976	1505.67442768761	1508.40176299959	1512.64932366232	1504.55130206278	1507.64839911025	1505.93156819573	1505.35389086934	1505.44648399687	1510.16282545007	1509.82304098955	1509.05205964861	1502.13147087662	1496.66872965701	1502.01358074361	1500.98433739256	1521.86313317181	1504.46167674877	1509.58751868016	1507.4795967221	1545.1740577136	1511.77321715609	1514.06897047709	1510.19642602757	1502.41041216281	1503.64559349961	1500.05003088335	1501.14188340024	1501.51987913322	1504.97566691223	1504.86172858585	1512.63789949047	1508.98889268548	1515.85304321493	1509.10556061139	1509.94391483226	1501.22769952394	1502.15025041252	1880.20250907527	1902.87334075087	1912.37043754931	1805.19411390503	1915.31725041984	1507.06462672003	1807.84173420764	1781.63334358455	1515.3352716191	1511.19880965764	1498.45999727433
46	1505.19413564001	1504.02770242059	1508.11834618894	1515.91927939271	1501.24820538498	1506.03941661621	1500.85752721626	1505.75476979941	1506.20285741964	1508.35822186274	1508.95385724283	1512.09102943062	1498.10309898899	1501.22252851505	1502.39376748474	1503.39575771598	1516.67472535138	1502.92934997449	1509.00839366962	1505.83185865199	1543.36811396973	1511.73639796928	1513.2487859937	1513.74373056303	1498.55070891001	1501.0838232811	1500.56571115226	1499.21427015177	1502.13474410685	1503.97968632118	1506.93035813085	1510.00227609992	1508.77670935894	1511.65054804773	1515.08409437421	1509.14131344476	1501.88856924143	1504.24016626197	1892.00660642088	1905.02283307259	1914.39445665271	1807.13155188216	1921.99171941749	1506.29344224085	1809.68203061354	1784.28552448126	1513.52540192181	1511.10524108779	1497.43197524131
47	1500.48732526252	1502.60231409489	1504.50888002927	1513.7543341973	1503.48644894484	1504.29963571682	1502.09784291794	1508.4844400095	1508.32137357413	1509.71115898773	1510.68129843229	1510.03480617627	1504.48272775255	1500.19570888496	1505.12998740565	1503.55989433697	1515.12570123226	1502.90666326538	1510.78301676549	1507.226020408	1545.41219417917	1513.54327105509	1509.53160229355	1511.47746005137	1500.58110531342	1504.47978057365	1502.75283936945	1499.70396869574	1502.2898483651	1503.19749955836	1502.13940936929	1512.87869291042	1509.97317642674	1513.46272583349	1514.95568921977	1512.08356913114	1503.63164442914	1499.63549819835	1895.18812680629	1916.48771821361	1916.11963624579	1812.55670301428	1929.58057378812	1508.46965231981	1813.64766155195	1786.62270890756	1511.3544598718	1511.46159901354	1506.40458527062
48	1505.95635175697	1503.57504085541	1504.74842389589	1513.61720252675	1503.58886303046	1506.07117702054	1507.5098131511	1506.87878517931	1507.81147505487	1510.0167511591	1508.7974572203	1506.10437440196	1507.84339362275	1503.20299079605	1502.64961049383	1501.97834107445	1521.22494936343	1504.32670971983	1509.8875535376	1504.87414703219	1544.81916640239	1512.85797189316	1513.54059744029	1515.09082045403	1501.66931324331	1503.53724320327	1506.42547409273	1503.59227859004	1502.49964667104	1505.24362295177	1503.3745165617	1509.63183200708	1510.86994673894	1518.75018544356	1515.27773368327	1508.41925568071	1501.49165772392	1503.06970000314	1901.24046413597	1922.14441356375	1921.9465447625	1812.7334813394	1929.61591479058	1506.41638579667	1818.87640434935	1793.77931262802	1515.96022210868	1515.16992331726	1504.19155242202
49	1503.9252900209	1506.8527753556	1503.92853166842	1515.19714808413	1503.59428076957	1504.70418899108	1507.05159818474	1507.60985971039	1507.35263771438	1505.12946814894	1513.31761160143	1507.46975957337	1504.52104027133	1501.64816601614	1504.81372908953	1502.18770786139	1520.75211828439	1503.4756186829	1512.2003836476	1503.28343453017	1548.27534558946	1512.23374134969	1509.73080380025	1512.78386707324	1500.83669481817	1501.03413587163	1501.1616228664	1501.3475694746	1504.94639031509	1504.7591880669	1508.26195172721	1509.12901945176	1503.47612515872	1518.34469948374	1514.78945130348	1511.73369327819	1503.9366833516	1502.90935910612	1903.11390498707	1926.20668205648	1925.19053226148	1819.2038815745	1932.66774947619	1507.55481453135	1821.48370983726	1794.61923413022	1516.06545566883	1517.07566668842	1501.43992449259
50	1505.6708600345	1506.70299412698	1504.92342725675	1512.25552195177	1502.97923280205	1505.70396928343	1505.47792289533	1508.78795818053	1508.92693521845	1509.08120283843	1505.53575631782	1514.82811911309	1503.33355490197	1501.80869593735	1500.70282003795	1502.80545892852	1520.60793385128	1503.65534583642	1510.11478641192	1508.83344625286	1546.46782850275	1511.67763476355	1511.49059823301	1515.86015703632	1501.54535437963	1500.70988891688	1505.6479276699	1502.54102920463	1501.20053697009	1505.82466551763	1505.23736061132	1509.93064636823	1514.09355546953	1519.11091342171	1516.31199522021	1507.71300104477	1504.22248944138	1502.67863111614	1910.47296404347	1933.90581044491	1927.57215204146	1821.31883477533	1936.56913690698	1511.10290408361	1830.16747835082	1795.82667065235	1512.48667364702	1512.35789694755	1503.77923816522
51	1501.3309380209	1510.96513266037	1508.20396724771	1516.97855439424	1505.29295889864	1505.50838111161	1504.78172226796	1506.87855987388	1514.64640568467	1512.25412933196	1512.97980133856	1517.18959341772	1502.50221900647	1504.02644720417	1506.05961985845	1500.7785039262	1525.15050876104	1502.4916296415	1514.77357086369	1507.89791844342	1548.5778796357	1508.50411423281	1510.05835165207	1515.23664592955	1503.88659606483	1506.69007666956	1502.17705847953	1503.97505249636	1500.4125814869	1505.82634081899	1504.65270927433	1514.455367541	1510.85852908487	1516.76861567814	1516.20076616233	1513.94796698086	1503.45363318593	1500.87615877831	1909.58527132942	1941.83891792412	1934.06591804951	1824.89746897444	1940.11450553783	1511.51402082509	1829.82786759012	1800.43515132526	1511.65031998117	1512.14877902272	1506.59407874639
52	1506.57909245234	1506.91310674253	1507.78640737399	1520.1207298835	1505.6666274483	1505.35969442609	1502.46596583545	1510.2704157079	1511.49439533756	1511.84141874162	1513.63064549437	1513.8497591867	1505.07225868416	1504.67113459912	1511.81250841154	1504.21482186392	1520.50972459918	1508.57167091372	1513.38794309878	1510.25781328826	1544.7270673734	1515.56714300209	1510.72179127599	1508.4366218069	1499.77840650489	1504.41053129652	1505.43109270988	1506.76284481789	1503.12756844019	1505.5174184803	1505.18955818366	1513.59939708256	1514.95749239093	1518.07633001357	1520.28940314539	1513.38186171061	1505.53313663935	1505.63655307377	1916.10441685591	1945.21392297944	1939.0441397988	1827.71896363324	1950.96527571744	1510.7834587015	1840.83983977703	1806.49186176707	1515.43053829706	1515.75380317302	1501.8220205009
53	1504.98268688426	1507.11651000538	1506.24845825652	1515.38032256088	1500.93430527836	1504.47488988322	1506.86321440367	1507.85051267825	1509.20353354322	1510.40498617061	1515.69725408725	1518.86370786343	1509.10008178195	1504.25698461219	1507.79551781299	1505.08577789244	1523.39300488746	1504.93704496863	1516.0581981594	1510.02458691963	1547.47255611138	1512.16690657077	1509.02518241814	1510.90615178782	1506.38952822156	1504.36127723189	1504.9251603418	1505.81731969883	1503.63229287562	1508.39277785871	1506.96188806197	1515.53030077967	1514.20415769917	1515.46581529153	1516.56895972914	1513.3494716087	1502.28081272212	1502.49911168572	1916.60406380857	1949.27139913357	1945.9798067013	1833.40959771679	1952.50011808976	1511.74324954749	1844.2748841974	1808.99175179944	1517.33430119362	1513.77580058229	1502.58273142473
54	1506.34887755175	1506.45561767465	1509.67954541443	1517.33143361902	1506.49091098073	1505.87130806855	1507.18330450417	1508.21542688713	1515.45108096871	1513.88594270953	1510.74130368086	1511.27311853373	1504.33983109723	1504.64198931736	1505.00624553535	1505.61754671611	1521.76414434782	1508.72461453565	1514.13457631686	1515.04273254352	1547.47282199788	1513.95495827486	1514.62407395318	1512.06780132705	1507.87114565837	1503.53221261994	1505.46768907797	1503.70237673067	1508.84304525199	1509.66875422052	1509.87035224985	1512.0160971194	1509.76116399666	1520.57180304019	1522.3579834722	1511.62337534189	1501.19470121773	1504.03954284914	1925.22465606413	1956.76347739183	1951.42183954905	1837.55560381123	1954.98023087196	1512.61596590907	1846.33259569559	1812.90779108969	1521.15750659614	1515.06101890199	1506.21415321737
55	1503.41745912761	1505.80974378981	1506.87997447095	1517.85922248528	1505.9275650889	1505.90153286636	1506.55785318824	1510.56436206456	1509.64250453045	1515.74797881715	1516.06613504103	1509.93802261487	1505.33939747655	1503.08583316167	1505.5548077643	1503.41730437774	1519.88961538676	1503.23268182849	1512.92298178114	1510.40581604623	1549.6371806925	1508.79914921749	1515.64514564862	1511.75994057875	1506.46846975581	1503.91547100976	1505.03333125768	1506.14546359616	1504.81212211675	1507.48231215909	1506.83537164858	1510.98107673244	1510.0232914504	1515.27715898262	1517.08921057871	1510.90859337751	1502.8842792974	1506.26865672083	1926.78270279631	1960.1837729873	1948.37245554803	1834.22852633791	1960.28203262014	1510.03650096289	1853.85005869074	1815.44625066043	1514.43885607673	1512.29487246306	1504.42861078354
56	1505.17855267747	1505.14992885486	1506.86930416323	1515.23763164555	1506.2546830179	1508.45943288736	1502.07922533352	1514.01523012875	1509.95020841628	1512.52049210575	1512.75965670186	1516.48525386362	1506.17682252169	1505.78729250075	1508.23058932346	1504.76763773359	1520.87996307072	1506.33446311008	1516.62577690296	1512.66309935706	1547.89445200501	1513.89210579465	1510.26278070678	1513.57442893949	1505.5050768033	1504.3455273615	1506.8607239727	1504.79606587132	1506.5005385554	1506.69358940862	1505.87243835688	1514.87329115819	1513.0042225257	1519.57751274248	1515.96386217892	1516.40136022736	1506.89544891077	1508.0012542004	1929.23167492833	1969.93433006368	1956.21211712979	1844.89444453321	1964.70910215289	1511.42510774639	1856.63916204927	1818.58711172258	1522.06513256672	1516.61554748232	1504.30082285511
57	1503.00455743077	1507.66457762469	1506.82926221175	1514.59136426608	1509.76478828339	1508.63774608578	1507.93384191701	1503.96383778771	1512.77394345663	1515.61774247078	1509.9832290621	1515.03943281107	1505.17026665811	1502.5521850084	1508.28306753722	1504.02247347675	1523.40486094224	1507.35309755847	1515.23660693146	1513.20265425731	1550.17772186669	1515.87174222963	1516.47964020628	1517.40946215242	1504.73969415973	1505.77744183737	1506.50000533199	1505.5629444976	1510.67063125819	1505.22118617521	1506.7565052791	1512.01837277907	1511.36008459064	1518.75302372123	1516.67456769048	1516.46654408129	1503.43635111191	1506.53100369254	1941.93953330379	1972.62039342145	1959.5629716414	1846.79868790894	1967.99693652276	1510.69029862275	1859.77237059214	1820.16396519401	1515.18921038779	1518.1799698085	1504.69350892445
58	1503.95755242823	1507.05514051285	1504.78251966192	1518.41365609302	1507.87936917709	1507.51596496259	1506.97413721738	1510.49167112155	1512.26529798668	1512.47000930297	1516.66324213644	1517.22553323338	1506.09603477578	1503.42369104614	1505.42568902729	1503.30224350011	1524.02097126128	1506.9422593868	1515.82272953541	1509.24554133451	1551.4880911792	1514.28399321991	1516.59868948913	1512.73316206807	1503.47084305727	1508.71419375865	1504.75635231415	1503.2052055143	1505.93125611303	1507.77130263027	1510.19009597112	1515.17507382247	1510.37779388584	1519.2494470553	1517.78823934871	1514.5495173549	1503.99732866524	1504.13272790399	1935.9258692886	1973.4039888681	1965.7123557724	1846.43747289081	1971.74860733565	1509.84086473416	1863.6069367702	1824.6631345048	1519.72094017613	1514.39244102568	1507.40705838151
59	1506.75710461487	1506.33896194943	1510.65686246208	1520.1506672955	1507.62450666414	1509.8654123363	1506.69566207752	1511.86226077013	1511.55136203362	1514.54804441068	1513.20139935411	1518.59240545243	1505.79117695715	1505.27560123398	1509.20956979474	1505.88642222114	1525.79988013766	1504.54646969538	1514.24543956895	1513.93923201968	1550.45920665252	1515.58678111506	1518.35528931653	1521.24269147908	1509.98240161528	1510.15509193208	1508.29161043391	1507.76550216664	1506.92357984203	1506.69241592923	1507.65808365682	1515.66304027588	1515.39845143508	1523.30367385696	1517.39284240622	1511.52366131964	1505.54488049394	1503.41484795898	1943.78565000723	1982.57516461377	1972.81644897247	1851.99015099352	1977.04387385213	1507.74501015495	1871.54564183602	1829.86583019672	1517.09967011334	1517.47564136414	1507.43061047431
60	1508.14932949968	1510.31099507065	1508.79533776942	1517.19581698616	1508.73344418923	1508.6325034535	1509.43447468189	1512.52995137954	1513.6477222679	1514.38937192423	1514.47225491084	1513.60694870108	1505.29318835652	1508.33246309189	1510.43742638505	1503.18799805999	1522.17228095901	1509.00980894982	1514.54566053084	1515.82101108178	1548.20755885637	1514.64491209066	1521.40661045338	1517.39117274404	1505.14605511925	1507.94243351115	1509.49952324963	1505.3286973995	1504.39596840933	1510.27508581609	1509.8255697746	1515.32021900391	1513.92392705341	1521.69765456411	1519.94384727651	1522.79119582112	1504.97399245314	1507.00396791908	1946.17782904444	1983.45173483495	1972.68612484291	1857.6612423585	1984.46313524085	1511.93716327117	1870.41079469488	1829.11820309432	1516.21911436765	1512.2100939334	1507.29084531229
61	1512.05490416557	1512.11769429612	1506.16420163726	1519.03387314241	1510.49613816005	1507.06139743591	1510.24208390803	1510.26166190256	1513.96568883013	1513.39579281652	1516.58880230594	1514.66661524694	1507.43097262279	1508.86255615349	1504.78393349788	1510.76210471917	1526.31505306031	1506.87599982813	1517.689452357	1513.76153277136	1550.9471528347	1515.58185450346	1514.28786049764	1515.67355005997	1507.4475489684	1506.83565701443	1508.12698859765	1507.1441843922	1505.10394999029	1507.94590522157	1508.70443099599	1517.18166040985	1515.90010618152	1520.19834652163	1518.56472089935	1518.78520518309	1506.32689349391	1509.0295241349	1951.87635480944	1990.91750781518	1977.3325191818	1862.61993802333	1990.03362521144	1513.18569953691	1876.05974693481	1833.49230023584	1519.0521323555	1519.85939513961	1506.21249435744
62	1511.61166654563	1505.62260586348	1509.5145988308	1518.07979776717	1503.95112018756	1511.70137597154	1509.43505908716	1508.60720522759	1514.70848621747	1508.09790880903	1518.46241395972	1513.74907227408	1507.1788493053	1505.14575979201	1506.23639132129	1505.07034867499	1524.01525668578	1508.74626178862	1515.8782127881	1516.43564338674	1549.31283424119	1515.61340606437	1516.01663405417	1514.73523069262	1510.30352360106	1504.96172625937	1511.81862261392	1507.44282081497	1508.17174306603	1512.1424547477	1511.3138783907	1514.97967771915	1516.96893366503	1521.41395599129	1520.17608927917	1515.57617985661	1508.13635727879	1507.54785132769	1960.58169671782	1995.28333401084	1983.60203062627	1865.03616857916	1993.05450107953	1513.84405597818	1878.87102877672	1839.47504586092	1519.8210419505	1520.28422152421	1509.31102383838
63	1505.40059307906	1506.59265508714	1510.67724884068	1518.60038744088	1505.82905252909	1512.85757015715	1509.40478050503	1512.32884316357	1514.15083925876	1509.43451114354	1517.93563691464	1515.18065322105	1509.51913667265	1507.63572530279	1509.51062907668	1508.73713163653	1521.67545376944	1510.66176779	1513.10188795864	1512.55480216003	1550.55822010733	1517.57358480889	1519.72276119423	1518.44466318725	1507.45883940471	1505.32173833617	1507.84468034221	1508.25765356329	1506.83424818861	1505.15379422728	1507.96253668332	1517.70496203469	1513.38861388233	1519.23108657346	1521.95287309559	1516.69764301176	1506.95785166065	1509.6285484753	1961.07492433992	1998.7765837096	1981.12846219038	1865.91626128904	1996.46222050835	1515.31236055831	1882.72786337883	1837.5304364585	1520.34627144762	1518.63238141758	1506.98868048084
64	1510.16519895391	1505.38430468751	1510.08917556929	1518.08575256233	1505.72348755748	1509.59671786312	1508.31585677532	1510.46540902165	1514.37485533034	1512.50075312631	1516.62850716225	1512.49983119189	1510.26044898689	1504.34394655036	1506.59912642675	1508.01970892175	1522.82622423508	1502.85608641177	1515.90589218389	1513.47196091711	1553.44057912655	1516.57109591808	1518.18974791416	1517.91040882162	1505.53434641454	1508.50733020069	1506.13515695929	1507.99525774965	1505.21372650661	1512.28342915251	1511.59967450806	1513.272110701	1519.5429273866	1522.62713990642	1519.0481818317	1516.89609515177	1507.02969834314	1505.84292013863	1965.2299068965	2004.55024060175	1991.52644262183	1871.68800556725	1999.58540974866	1511.75314170124	1886.4893657679	1836.28458955585	1520.47702752605	1517.82114651519	1510.11912636186
65	1506.69235508271	1507.24096480697	1508.14227640052	1516.56263496095	1509.78543559144	1509.87678764834	1510.31696511967	1511.04442048458	1513.27173093646	1514.67998490612	1509.87837504245	1512.97806005296	1507.28397753593	1502.08664539386	1506.72591627246	1503.57877897554	1526.24202780528	1509.19316830168	1515.63471546365	1514.22424263994	1551.2823913005	1521.15786501928	1519.70654071378	1517.51024582814	1505.37575213506	1506.06962995013	1507.29120306589	1504.00331988806	1505.6810979771	1509.20347746322	1509.17342644272	1516.49475210251	1516.91141442198	1517.31308042702	1518.81274432314	1515.48622946834	1507.88978204937	1504.01175370825	1964.05920052224	2003.87871430592	1990.46447648236	1874.1445166324	2000.89411075385	1513.9424962254	1885.91143527713	1840.09991413619	1515.30559020114	1518.80473787547	1503.62791607632
66	1503.08505017726	1506.46055415698	1511.76322042649	1520.63927650084	1506.47087728442	1512.00445298623	1511.28981816377	1508.80610609158	1510.45484834778	1514.60512415454	1515.86302584023	1509.27314373522	1509.58882037068	1505.58503228478	1505.29807148428	1506.4872760429	1523.33983185571	1508.291908024	1512.77690090573	1510.64584700535	1552.52351964597	1515.830748936	1513.56578720581	1517.92725173552	1505.38329126145	1504.36749488977	1510.5116438479	1509.87706911778	1507.56683868841	1509.35707362057	1508.66782285472	1518.9484460381	1513.87081795312	1518.58377934497	1513.70260631478	1514.79788407936	1504.1673172614	1505.82330113076	1969.23360168122	2010.408274618	1996.64334856991	1875.58461159598	2004.54049603171	1510.69018219105	1891.0092387261	1848.30853903309	1517.40668617631	1517.98198677091	1507.10922805523
67	1509.57935327239	1507.66344897608	1510.07994327669	1519.3422202826	1508.96062093852	1508.45122794156	1507.98905258807	1513.31186072645	1512.62251496275	1511.42049019182	1515.78593783309	1514.66595238244	1508.51606198402	1502.1036375292	1508.59719268939	1508.6878305728	1525.81299740144	1507.93368068945	1518.19805396237	1514.7037360485	1546.47060502935	1514.0815369081	1515.62438793598	1519.44041982516	1506.89375844425	1503.27795372654	1507.95819399188	1503.23951769623	1505.97770653877	1505.78741918672	1506.31800548085	1516.52250048976	1513.72100963362	1518.34433306752	1522.31863301937	1515.12163235815	1509.70116379021	1504.98279099951	1969.40197126601	2012.50659171372	1998.96229393235	1876.35610398135	2010.79223424734	1512.32786233594	1896.55563111371	1844.58180060174	1518.00121766422	1514.92770432847	1506.15716952133
68	1506.4582239763	1508.56315391421	1510.11557055607	1515.53821637429	1507.65830603339	1508.38903245992	1509.52907754777	1511.47636513113	1509.09371560847	1512.02466133067	1516.85226491575	1514.0846671439	1503.22536657721	1501.51929061269	1507.20595070644	1507.06076990752	1526.31577930235	1509.83673519921	1516.91072415659	1513.79002570959	1549.01095787972	1512.9550962008	1512.2242601222	1512.57992104165	1503.84777457916	1506.56957833223	1505.29545585016	1506.04424518706	1506.06051046204	1510.43263360817	1507.64014933855	1513.45664512292	1516.33884947914	1514.64660296137	1518.75230248907	1517.33103836008	1504.21809681764	1507.6441076886	1973.56599668905	2013.24669050352	2009.44212234081	1884.48269444758	2015.78971751938	1512.81474687948	1896.87831604456	1848.44922481784	1519.02569914506	1517.51784610975	1507.70397010608
69	1508.34406912257	1504.8001735548	1511.27268277287	1517.55541504408	1506.83381761124	1505.92002941201	1513.69733011929	1508.57581933403	1514.37565947748	1513.06157205178	1515.84640561552	1520.09114829515	1507.57479029409	1504.67893111517	1507.24237168785	1504.1633820068	1523.17680739924	1503.96395409442	1516.30135757827	1512.94922424892	1548.32527804851	1510.62547215282	1513.45118986328	1511.33799687723	1507.2194272721	1503.66558073092	1510.98796300341	1506.69096319766	1504.58490140868	1504.47989619427	1510.55821266528	1512.18186945836	1516.08837271732	1517.83294541241	1520.68662873272	1516.73053469722	1508.84868541813	1507.27236074174	1981.85224057266	2018.4150550359	2010.63750231006	1884.12617355639	2016.18669629956	1510.93455479072	1900.43166355064	1852.42021918872	1523.51617304955	1517.34708294306	1507.37085624321
70	1505.72265928451	1508.91503516728	1508.61053430993	1515.43914209883	1505.24608789201	1506.83019314633	1509.14107363731	1511.2785941539	1511.42731674875	1511.82565120984	1512.69174049089	1516.05146477345	1504.59778073134	1503.61095359945	1507.19590423869	1505.76093650947	1522.689037303	1505.43725558134	1516.35836234036	1511.41025944425	1551.19679432112	1513.0510434236	1513.66047985945	1515.4175381919	1503.1968299458	1504.90726043476	1508.32263137998	1506.03558485059	1507.75600591104	1504.53559655633	1510.94382331437	1515.65961056251	1511.41398829094	1517.72273132785	1520.09678234824	1515.53463966967	1509.52639342201	1506.7657626426	1979.44871794093	2025.1823852604	2012.19558869009	1886.7324260079	2017.92531875527	1510.07865735736	1902.89131970033	1848.29066306023	1518.0214708282	1516.12410402204	1504.72875549511
71	1506.07654540406	1506.11218284517	1509.11142366623	1518.43176419261	1502.72285306413	1510.21650137479	1506.15815274271	1508.77952843214	1513.56251731305	1512.82957466401	1508.98419589968	1512.22505733267	1506.29707892523	1503.54469080597	1505.14039605485	1504.14080829814	1524.86250450048	1507.92146834418	1514.00029953033	1510.67324503146	1547.39930470899	1515.62568572773	1518.51764882577	1515.68174470235	1501.68891723965	1503.83581501973	1507.17959060776	1506.44266024822	1506.11770991338	1510.24923039328	1509.63154439328	1516.0235004834	1515.27007169164	1521.54849725947	1518.88376597419	1519.0484604046	1501.6829645294	1505.9447366601	1987.95840612475	2027.99198167107	2015.29236323207	1894.09480313446	2024.85138659904	1511.62794904362	1911.72955938389	1853.37865675387	1518.27429755934	1516.12351277856	1505.48594765485
72	1507.43454661631	1505.77298472731	1505.66471719157	1519.31886147206	1507.61549530661	1509.48456446143	1509.89629158718	1510.2428469379	1513.85584488503	1513.41349000923	1514.71505203215	1511.94888512398	1505.18874480661	1502.5833697221	1507.1191497441	1505.87947220595	1521.9731519768	1504.71699753635	1517.82801855626	1511.74412982542	1548.60944447986	1514.8458596155	1514.25014841618	1511.24156031231	1503.25119268278	1508.06158253693	1508.5265537238	1513.21810628824	1506.72904762078	1511.38583170135	1512.11878545217	1517.36355601209	1513.87514381053	1516.29138158038	1518.10545172251	1510.00998436987	1505.59498896509	1507.41975528167	1987.3587893144	2031.05545457886	2012.91745647727	1890.23192415156	2029.63229468488	1512.1565769821	1907.54986586244	1858.08416807176	1518.71242605127	1517.42055200081	1504.40124423769
73	1501.86598285492	1510.36260808461	1511.09140608383	1513.92376611263	1506.96071619907	1507.00582796262	1513.72684627153	1510.97441605831	1511.28619760808	1515.64620522713	1512.97718046562	1508.74295108908	1504.54914828195	1505.06877833669	1506.36514675302	1504.04281346973	1521.78453789248	1511.62892061353	1516.39710651566	1511.61262037519	1547.27477233745	1512.96319894454	1510.93936836022	1511.42524465571	1502.57936795263	1504.78654111382	1503.30456942233	1507.21596784774	1505.91229915583	1502.51408536503	1506.24614082521	1514.63744715976	1511.38311504589	1521.27568921124	1515.90756785264	1515.62476508924	1502.614785912	1504.44990407188	1993.46670542519	2034.16273970804	2024.04584108686	1894.67524516219	2035.24084479714	1512.10709172109	1912.20027885345	1854.36096876425	1517.03256756232	1517.02086119125	1502.96984622517
74	1503.28364233053	1505.96891895568	1512.15090425176	1515.7449436979	1504.27438115342	1510.31209015017	1507.21509946834	1507.83882661387	1506.03920681635	1512.17199022013	1514.08450272308	1515.73034852555	1502.94237524589	1503.22150089405	1508.18142524074	1505.56284165886	1520.99876699025	1507.45211222385	1515.1348056926	1511.63005989814	1549.63522262814	1516.36712821884	1516.78077571741	1517.94527458598	1504.54419639527	1506.34430751984	1503.6401745656	1505.70469133565	1503.93749443346	1503.47866292633	1510.83900161555	1516.87652902255	1511.30206443452	1514.39118326809	1512.66092019106	1515.32163374185	1506.64095181737	1502.9110453686	1998.0934109203	2038.50838574999	2023.34570361396	1895.23051916636	2035.24814865878	1516.46028782439	1913.99819109024	1863.26347878995	1517.88978445603	1516.1826216425	1504.25602848124
75	1503.91175165671	1504.75301634521	1509.8378531868	1520.6671216464	1501.9298053679	1505.77587415638	1509.74963753164	1510.33543013084	1510.70249220474	1514.36590628673	1508.6642305129	1517.39780588993	1504.97415881315	1506.53389526475	1503.2891266616	1500.76520891807	1522.82130560677	1508.74709422018	1517.13731468528	1512.70765716097	1543.63838444046	1515.44573238255	1516.83967069073	1516.99762719183	1502.67121923118	1502.04003672123	1506.84122303869	1509.15389142267	1507.02152302938	1506.19597580197	1507.5224765757	1512.81124785666	1514.45822225855	1521.83481021462	1518.64036542102	1515.85573154143	1507.24817321525	1505.12026914357	2000.20052915249	2037.82665280263	2030.15758905121	1898.24992988772	2038.45338786175	1512.65454246728	1921.15109489555	1860.99716746238	1517.40958228077	1513.68932678553	1506.72775216904
76	1505.77192440078	1505.77830500313	1510.81316122506	1511.35875537628	1503.58716260742	1505.97058200121	1507.92779094639	1510.32559900167	1514.82207418828	1512.22737725348	1515.81353643215	1507.26832933663	1504.64848919205	1509.86034375424	1506.12790665763	1499.81817656653	1520.61473438954	1511.87517448589	1513.0526904065	1510.9987237894	1549.36103037715	1513.31821017848	1514.23226473223	1514.59658999327	1503.61459072077	1502.85772910308	1506.43284187279	1507.36342915169	1503.965642041	1503.78109674693	1507.23788626422	1512.54015175584	1511.83966549451	1519.65646337092	1517.11359247272	1513.09565330373	1503.46409461403	1503.75345234199	2005.04651879172	2044.05494991284	2036.63255202163	1905.67118813872	2044.78538009524	1510.4125776137	1923.22751748054	1867.41039621876	1519.73576680936	1519.18893973853	1504.75583353072
77	1502.1463623425	1505.80800451459	1505.82351670031	1516.26885333957	1504.93887919788	1502.35790176099	1506.71597618088	1511.3801860814	1513.47406058385	1516.2746393935	1511.99560508912	1512.79647920788	1508.54731603507	1502.6753502548	1506.65281126611	1507.92926875627	1519.62554639451	1509.89334829588	1514.87244170439	1515.96935423726	1548.92169456491	1514.30440358248	1514.05678341913	1512.37590537598	1501.61181868079	1502.11721918794	1507.84615330616	1503.59097371239	1505.27202335212	1506.93177808199	1506.8324212204	1513.17135868649	1513.59983088561	1518.1481111069	1514.62768874279	1508.52350632446	1504.95645563366	1508.59657265148	2007.79767160269	2048.79966036441	2038.42527629795	1909.40916202202	2045.80989220207	1509.88900019242	1926.10885998347	1868.6695483748	1521.29103960711	1518.66024654652	1503.5293340271
78	1504.76249875549	1507.29358135087	1507.56155705471	1513.83579901778	1500.9720193801	1511.78633631734	1505.8550443346	1506.30956992921	1512.46266562627	1508.6594427336	1515.20521100277	1515.60228736234	1502.85407007538	1505.15134706375	1506.99600023307	1503.86064999804	1523.56885679037	1504.71028985731	1514.58552167372	1513.25393817632	1551.64921473344	1512.17859847566	1516.74919395505	1514.31378285086	1506.67592147277	1503.96767403319	1509.74754588449	1503.50346169092	1500.98615009861	1505.19983666622	1509.61953225388	1511.9452037743	1513.17392227912	1519.13460044509	1519.31566405953	1510.32731699178	1506.91160741235	1503.80928417621	2010.73605215636	2051.13011457405	2037.59764657581	1909.11732215533	2046.03082618413	1509.41353610001	1923.76931618378	1866.09479247916	1517.887848753	1517.5327806341	1504.31429230054
79	1506.97600337328	1506.07329767772	1505.55260764417	1513.28287658319	1506.41203798304	1509.22003888074	1505.94923635411	1507.68534080392	1509.10584555004	1511.83858085092	1513.54835909483	1514.39073018961	1503.82874525064	1503.0942496579	1504.05548520118	1503.04455833167	1522.44016078449	1506.53186562858	1519.36071029281	1511.32362674817	1549.28163333641	1511.40219990064	1509.21245523776	1510.65629280557	1505.19279081498	1503.34776452016	1507.48473397648	1503.13920820906	1504.85916895245	1509.19371717035	1507.76597201018	1512.71847643837	1513.90691497045	1518.56931818378	1518.33664294801	1513.31735962443	1504.82019019375	1508.24763993365	2016.2800019337	2054.91232103292	2045.64547354539	1917.54288969038	2052.15023267083	1508.43278746008	1930.38529803601	1873.07083934288	1519.1754678223	1516.20775300672	1503.65968548521
80	1505.7092171418	1506.9634755904	1505.52513328608	1515.05156741763	1508.47614068075	1508.47497512348	1509.57404060282	1508.60267959313	1511.50689412931	1511.34054580076	1516.25576044515	1515.26669669708	1508.17077531578	1503.87509125898	1506.39851771015	1503.15282200229	1517.59364943765	1506.85974461477	1518.06768139382	1508.54927817399	1549.70786730355	1510.01789578848	1514.31710367833	1517.17248667955	1504.50081386717	1504.70117949128	1504.74129925406	1509.1012084968	1506.67649201894	1505.90730110874	1504.51938118383	1514.75578132334	1513.32702487607	1518.37125568991	1517.93067227643	1518.86195427064	1505.89457171898	1501.56990543765	2015.27680163812	2058.96632268229	2052.39759459736	1919.1955222477	2058.73937321243	1509.33952766023	1934.17381542359	1872.84258108417	1516.80932673254	1511.3143575538	1505.23556579313
81	1504.85155814442	1504.44104891356	1507.16788765974	1516.81929259598	1505.93428696563	1503.39573435231	1503.78213309428	1510.39005089332	1513.27007872075	1509.06113981311	1512.88497811122	1512.42922926653	1506.15538844197	1503.4595711399	1507.01601418553	1502.52444960549	1521.82874728279	1508.41576493569	1514.10593187069	1507.36228222174	1545.13892719745	1517.52196840519	1514.75335252815	1515.73663245488	1502.83397625781	1503.01163710385	1504.35534719606	1502.64640940647	1505.57436052515	1507.62330996249	1504.94239624983	1512.23017757021	1510.87686667887	1514.20580377146	1515.19080939273	1510.10033841772	1504.6399860326	1508.13181951492	2022.29473072905	2058.45152079978	2050.78954228991	1923.32116429452	2061.19977329405	1509.79986568159	1932.37484152279	1880.78185498776	1515.93984476294	1515.81226240431	1504.20321146094
82	1504.5991175961	1508.34583132824	1505.95386282793	1514.47498011591	1505.15500179498	1511.24306342071	1511.11483746763	1505.79285803082	1512.58058084079	1510.74037486273	1513.39793225628	1510.6222217012	1505.54513176179	1502.48638420295	1505.66258451367	1502.86945090634	1524.68712122395	1506.25797658908	1513.19905938886	1510.65008188174	1546.2765258323	1515.89078303249	1514.80601265883	1517.25810970503	1503.38677488466	1503.66914459853	1507.07959145163	1504.02871588069	1505.85612188066	1503.51535686139	1508.92696197159	1511.19845083882	1512.55399877855	1514.74278905739	1515.41123613691	1515.35336330585	1502.72252964121	1504.55370034389	2031.37828969193	2065.67041509016	2061.63384729763	1921.48865620711	2071.58643239285	1506.74734196364	1936.40917930162	1879.83396728184	1518.69338617304	1516.56453583497	1504.70686491004
83	1507.60236175775	1510.39930877123	1507.90404338299	1518.56138633045	1503.69445817224	1507.42858570217	1505.06304165315	1509.294409592	1515.49605461715	1514.74397520516	1516.30693732118	1511.66001449122	1502.16472226557	1503.09157612012	1507.13787148028	1508.70901446761	1519.44662752839	1507.15666255502	1518.24772452549	1509.95135400699	1553.00639617605	1517.24790903415	1512.83121903111	1513.69785166836	1505.62593999759	1506.22143811253	1510.36422887558	1505.0191350965	1506.26451923435	1506.06925073685	1506.70050651989	1510.30835202649	1511.27864716004	1519.18546810274	1516.54643641098	1513.3618863954	1500.58507671635	1507.48779994653	2030.55874869444	2070.20017771498	2064.58269192009	1927.20678146626	2072.84232024164	1510.83239083484	1940.90326943474	1884.03410338775	1519.76274756093	1515.05167838264	1501.05799807074
84	1505.39016455455	1507.72507469903	1507.03286836219	1516.79158158772	1504.35281624765	1506.93627829307	1505.12393307297	1509.46596649406	1513.22379395402	1512.29292622602	1512.02901999487	1511.39288987915	1502.6317343445	1507.67079239535	1505.33661962071	1504.15735857791	1520.2654740077	1505.93635677505	1516.13164925784	1508.22526996099	1547.67436398175	1516.51508042371	1510.00396538757	1517.64673529236	1504.5306683043	1503.71634909779	1508.15082679005	1508.00282829241	1504.72310548731	1506.4827260039	1511.1199514573	1511.29239586806	1509.40126399715	1512.09820575826	1515.48627612001	1511.18791412138	1505.23738613997	1507.67646108148	2040.30560579089	2072.13171972821	2065.07294909918	1927.4615362275	2077.24008440924	1510.84515487856	1947.66080795591	1880.04314233931	1518.10606210819	1512.83428948321	1506.75659980597
85	1505.94501249311	1506.55565628767	1505.01179129494	1514.57198997565	1503.13939014496	1507.0807917094	1505.43369781452	1510.4161288892	1511.55818782087	1510.02772322306	1513.86989107796	1515.15541348074	1505.3050630081	1499.53128701733	1501.75774825915	1504.52079329007	1517.73282198465	1504.568050579	1519.36039938896	1510.51809377894	1548.88259242769	1512.45707795954	1514.40454242254	1516.96778194411	1507.81201110466	1503.27481374116	1502.0067082331	1505.14530919616	1508.44365448383	1507.19587770922	1507.31941969311	1513.7471162714	1509.59396807239	1514.65947149586	1516.04758390554	1511.35954812723	1503.59737817338	1507.68181112106	2037.14206596421	2074.23244341669	2071.35211972364	1933.10611572401	2082.81091980351	1505.49276352014	1948.73662353103	1884.65559297041	1519.10916486319	1518.19219799267	1505.06554971466
86	1504.0624272001	1508.46170408812	1508.58819359096	1515.00422457587	1502.56766429534	1503.27372062737	1506.40455325139	1510.97614773688	1513.38745411132	1509.39798788111	1512.81394408039	1510.88926887279	1504.09086413329	1500.25860805043	1504.69758088167	1504.11788467715	1519.00853708873	1507.16908777151	1516.10754612031	1511.22826508771	1551.01920020011	1510.94393618029	1511.90214547824	1511.89221441449	1502.25040147721	1500.75261361047	1504.78908001969	1508.4003974022	1505.54145244011	1505.88010760916	1507.7630074106	1512.92044005628	1513.9240403589	1519.60685895071	1513.71198794431	1510.87565743664	1505.31607268761	1504.4418429059	2043.95125718634	2079.38581230316	2074.28365479267	1936.25321181747	2086.62218434273	1513.18726750315	1945.96008157232	1885.56086180517	1513.79567942419	1516.5070167419	1503.79613289632
87	1504.42621225282	1506.62438362548	1506.21928031032	1516.0925197427	1505.98197828617	1504.69405516838	1504.66803353954	1512.09114396757	1508.70960869931	1509.6677026328	1515.09242392835	1511.76046601935	1504.3009927023	1503.84429124361	1504.27168319099	1503.14003289947	1522.19683779593	1506.8774997234	1512.20393244172	1506.83803088719	1546.55897695389	1507.66599018093	1515.00494736386	1512.35709260333	1501.50128728831	1502.4267343108	1507.74666731296	1502.98932800021	1507.56450294633	1509.67719260565	1502.02182943465	1511.08954551216	1512.23540840063	1515.45500077982	1517.45310831447	1514.31849271413	1503.74148791472	1505.1296800553	2045.27156826937	2076.89889557	2078.08134739105	1941.46180133907	2088.13269266764	1507.63505292082	1952.83279030221	1888.96803441182	1515.01296916509	1516.25978854034	1500.44513291149
88	1502.9467281817	1508.25711268491	1507.46986954258	1515.02819621161	1505.86236959669	1503.57669582754	1502.16119740583	1510.02337278932	1507.47127763646	1514.67903179572	1515.59507270769	1514.81994466533	1502.25819902819	1497.05644164209	1505.4646343848	1500.55332264783	1515.17021091922	1504.2424296945	1512.70416034357	1509.61248049286	1546.09564212847	1511.27693600995	1517.87995055552	1512.00016421283	1501.06634700604	1502.19299078336	1505.68954512008	1504.24502093937	1503.33600332175	1504.67684013637	1508.68179403763	1515.07767034792	1513.3181096952	1517.91201985556	1515.46204627951	1516.49619400412	1503.65234600695	1501.10700332695	2045.3189129502	2082.35994834326	2080.42340864743	1939.81723417763	2091.55356037297	1509.65070927934	1955.89166671853	1896.02783316712	1514.66243948727	1511.40304319566	1500.08503326225
89	1502.28454695736	1505.46466175389	1504.82092683018	1518.34713227525	1507.72583569074	1507.1554449732	1508.32626577862	1507.28342367274	1510.5899591493	1512.32657176968	1510.85065879389	1515.03658436325	1506.78705820265	1503.18671279204	1505.88493039084	1501.59365168417	1518.87612708443	1506.99258404015	1515.24171185757	1512.20060400113	1548.96285672669	1512.17379764239	1509.87927177946	1510.95082596644	1500.53993853978	1503.91781937381	1506.32153759919	1505.52825115299	1507.76288204707	1507.48684914818	1504.55655317091	1513.41397097353	1513.28937600152	1517.66657191968	1520.71086263559	1513.23414272234	1506.58706313232	1506.65902652477	2057.36381373011	2091.89394650759	2088.32688739542	1945.25197798587	2096.62253242437	1507.97843419627	1959.93518734807	1894.89216485392	1518.02758391163	1515.11025712921	1504.19244355813
90	1504.07740315078	1506.46165343686	1506.35167399717	1514.20748250725	1504.58840250221	1504.50482157252	1505.24482802555	1505.13725018654	1507.15191164188	1510.59302434978	1512.72259786064	1512.69881047678	1504.08549257901	1498.21901805547	1499.69153730399	1502.8406329128	1520.63900859959	1504.94298527544	1513.35103711914	1511.69812514328	1545.34590944037	1510.21910522076	1514.83042698315	1514.86828250752	1502.52481975828	1506.06105691557	1505.32921584863	1502.20777852778	1502.43822301273	1502.94895067844	1504.91023356704	1513.42973376559	1514.28627414027	1515.58470090318	1512.35727308611	1512.12241138244	1506.32441875732	1506.04935239307	2054.01395778686	2090.85564301172	2089.63903088044	1947.46924019102	2096.89090116895	1510.88481773991	1957.18515889059	1891.7767218402	1519.37533770325	1515.44363778441	1500.29842678725
91	1502.14206741445	1508.22833550902	1506.05147481224	1515.49076722617	1504.55686319595	1504.8848866199	1509.47621455867	1506.3978126522	1510.6383508451	1511.1602199419	1519.81464130721	1512.43313050316	1501.31821339199	1504.28149289286	1506.66841711421	1502.97334244318	1522.06302293628	1511.77717369896	1512.70366763601	1507.08634302917	1545.35219975581	1510.06733320231	1507.73924436744	1510.73218846788	1498.05773220981	1500.97402395008	1504.08738860849	1505.01537430026	1505.88931152581	1505.7932221454	1506.25170790533	1510.31207599666	1514.59017942427	1516.62107015101	1517.27895530189	1515.85832112995	1503.95390427219	1502.48300354668	2058.74392464075	2096.41164412205	2102.57768090782	1947.81790398667	2107.09108196149	1511.74593345111	1965.11402447207	1895.30460365546	1517.11934211261	1514.09555849786	1502.43443511215
[truncated: 47 more columns]
