# Supplementary material for: tRNA sequences can assemble into a replicator
Source: eLife. 2021 Mar 2;10:e63431. doi: 10.7554/eLife.63431 (PMC7924937; doi:10.7554/eLife.63431)
Supplement: Figure 5—source data 1. [file elife-63431-fig5-data1.zip]

Archive with 4 entries (3 files):
- Figure 5/
- Figure 5/Fig5ab_593_160226_Bio-Rad_cycles_45C(20m)-67C(1s)_all_0000_1x-4x_(v6).pxp
- Figure 5/Fig5c_592_160216_Bio-Rad_cycles_45C(20m)-78C(1s)_all_0000_0x-6x_(v6).pxp
- Figure 5/Fig5d_603_160429_Bio-Rad_cycles_45C(20m)-67C(1s)_3cycles_serial_dilution_ABCD_only_(v6)_SL.pxp
