# Supplementary material for: tRNA sequences can assemble into a replicator
Source: eLife. 2021 Mar 2;10:e63431. doi: 10.7554/eLife.63431 (PMC7924937; doi:10.7554/eLife.63431)
Supplement: Figure 6—source data 1. [file elife-63431-fig6-data1.zip]

Archive with 3 entries (2 files):
- Figure 6/
- Figure 6/Fig6_604_160428_Bio-Rad_cycles_45C(20m)-67C(1s)_all_mutation_rates_(v6).time_resolved_plots-2.pxp
- Figure 6/gel3_Cy5_10500ms_avg1-4_outliers-5-400-sel.roi_rotated_autoint_pp0.0-40.0.tiff
