# Supplementary material for: tRNA sequences can assemble into a replicator
Source: eLife. 2021 Mar 2;10:e63431. doi: 10.7554/eLife.63431 (PMC7924937; doi:10.7554/eLife.63431)
Supplement: Source data 1. [file elife-63431-data1.zip]

Archive with 1 entries (1 files):
- SequenceDesign.np
