# Supplementary material for: tRNA sequences can assemble into a replicator
Source: eLife. 2021 Mar 2;10:e63431. doi: 10.7554/eLife.63431 (PMC7924937; doi:10.7554/eLife.63431)
Supplement: Source data 1. [file elife-63431-data1.zip › SequenceDesign.np]

# NUPACK script generated by "np_design.py".

material = dna
sodium = 0.15
magnesium = 0.0005
temperature = 20.0
trials = 5

structure mono_A0 = D13 U7 U15 D13 U7
structure mono_B0 = D13 U7 U15 D13 U7
structure mono_C0 = D13 U7 U15 D13 U7
structure mono_D0 = D13 U7 U15 D13 U7
structure mono_d0 = D13 U7 U15 D13 U7
structure mono_c0 = D13 U7 U15 D13 U7
structure mono_b0 = D13 U7 U15 D13 U7
structure mono_a0 = D13 U7 U15 D13 U7

structure mono_A1 = D13 U7 U15 D13 U7
structure mono_B1 = D13 U7 U15 D13 U7
structure mono_C1 = D13 U7 U15 D13 U7
structure mono_D1 = D13 U7 U15 D13 U7
structure mono_d1 = D13 U7 U15 D13 U7
structure mono_c1 = D13 U7 U15 D13 U7
structure mono_b1 = D13 U7 U15 D13 U7
structure mono_a1 = D13 U7 U15 D13 U7

structure dimer_A0B0 = D13 U7 U15 D33+ U15 D13 U7
structure dimer_B0C0 = D13 U7 U15 D33+ U15 D13 U7
structure dimer_C0D0 = D13 U7 U15 D33+ U15 D13 U7
structure dimer_D0A0 = D13 U7 U15 D33+ U15 D13 U7
structure dimer_d0c0 = D13 U7 U15 D33+ U15 D13 U7
structure dimer_c0b0 = D13 U7 U15 D33+ U15 D13 U7
structure dimer_b0a0 = D13 U7 U15 D33+ U15 D13 U7
structure dimer_a0d0 = D13 U7 U15 D33+ U15 D13 U7

structure dimer_A1B0 = D13 U7 U15 D33+ U15 D13 U7
structure dimer_B1C0 = D13 U7 U15 D33+ U15 D13 U7
structure dimer_C1D0 = D13 U7 U15 D33+ U15 D13 U7
structure dimer_D1A0 = D13 U7 U15 D33+ U15 D13 U7
structure dimer_d1c0 = D13 U7 U15 D33+ U15 D13 U7
structure dimer_c1b0 = D13 U7 U15 D33+ U15 D13 U7
structure dimer_b1a0 = D13 U7 U15 D33+ U15 D13 U7
structure dimer_a1d0 = D13 U7 U15 D33+ U15 D13 U7

structure dimer_A0B1 = D13 U7 U15 D33+ U15 D13 U7
structure dimer_B0C1 = D13 U7 U15 D33+ U15 D13 U7
structure dimer_C0D1 = D13 U7 U15 D33+ U15 D13 U7
structure dimer_D0A1 = D13 U7 U15 D33+ U15 D13 U7
structure dimer_d0c1 = D13 U7 U15 D33+ U15 D13 U7
structure dimer_c0b1 = D13 U7 U15 D33+ U15 D13 U7
structure dimer_b0a1 = D13 U7 U15 D33+ U15 D13 U7
structure dimer_a0d1 = D13 U7 U15 D33+ U15 D13 U7

structure dimer_A1B1 = D13 U7 U15 D33+ U15 D13 U7
structure dimer_B1C1 = D13 U7 U15 D33+ U15 D13 U7
structure dimer_C1D1 = D13 U7 U15 D33+ U15 D13 U7
structure dimer_D1A1 = D13 U7 U15 D33+ U15 D13 U7
structure dimer_d1c1 = D13 U7 U15 D33+ U15 D13 U7
structure dimer_c1b1 = D13 U7 U15 D33+ U15 D13 U7
structure dimer_b1a1 = D13 U7 U15 D33+ U15 D13 U7
structure dimer_a1d1 = D13 U7 U15 D33+ U15 D13 U7

# non-dimers A-C, B-D, d-b, c-a for 0/1
structure non_dimer_A0C0 = D13 U7 U15 D13 U7 + D13 U7 U15 D13 U7
structure non_dimer_A0C1 = D13 U7 U15 D13 U7 + D13 U7 U15 D13 U7
structure non_dimer_A1C0 = D13 U7 U15 D13 U7 + D13 U7 U15 D13 U7
structure non_dimer_A1C1 = D13 U7 U15 D13 U7 + D13 U7 U15 D13 U7
structure non_dimer_B0D0 = D13 U7 U15 D13 U7 + D13 U7 U15 D13 U7
structure non_dimer_B0D1 = D13 U7 U15 D13 U7 + D13 U7 U15 D13 U7
structure non_dimer_B1D0 = D13 U7 U15 D13 U7 + D13 U7 U15 D13 U7
structure non_dimer_B1D1 = D13 U7 U15 D13 U7 + D13 U7 U15 D13 U7
structure non_dimer_d0b0 = D13 U7 U15 D13 U7 + D13 U7 U15 D13 U7
structure non_dimer_d0b1 = D13 U7 U15 D13 U7 + D13 U7 U15 D13 U7
structure non_dimer_d1b0 = D13 U7 U15 D13 U7 + D13 U7 U15 D13 U7
structure non_dimer_d1b1 = D13 U7 U15 D13 U7 + D13 U7 U15 D13 U7
structure non_dimer_c0a0 = D13 U7 U15 D13 U7 + D13 U7 U15 D13 U7
structure non_dimer_c0a1 = D13 U7 U15 D13 U7 + D13 U7 U15 D13 U7
structure non_dimer_c1a0 = D13 U7 U15 D13 U7 + D13 U7 U15 D13 U7
structure non_dimer_c1a1 = D13 U7 U15 D13 U7 + D13 U7 U15 D13 U7

# non-dimers 0<->1
structure non_dimer_A0a1 = D13 U7 U15 D13 U7 + D13 U7 U15 D13 U7
structure non_dimer_A0b1 = D13 U7 U15 D13 U7 + D13 U7 U15 D13 U7
structure non_dimer_A0c1 = D13 U7 U15 D13 U7 + D13 U7 U15 D13 U7
structure non_dimer_A0d1 = D13 U7 U15 D13 U7 + D13 U7 U15 D13 U7
structure non_dimer_A1a0 = D13 U7 U15 D13 U7 + D13 U7 U15 D13 U7
structure non_dimer_A1b0 = D13 U7 U15 D13 U7 + D13 U7 U15 D13 U7
structure non_dimer_A1c0 = D13 U7 U15 D13 U7 + D13 U7 U15 D13 U7
structure non_dimer_A1d0 = D13 U7 U15 D13 U7 + D13 U7 U15 D13 U7
structure non_dimer_B0a1 = D13 U7 U15 D13 U7 + D13 U7 U15 D13 U7
structure non_dimer_B0b1 = D13 U7 U15 D13 U7 + D13 U7 U15 D13 U7
structure non_dimer_B0c1 = D13 U7 U15 D13 U7 + D13 U7 U15 D13 U7
structure non_dimer_B0d1 = D13 U7 U15 D13 U7 + D13 U7 U15 D13 U7
structure non_dimer_B1a0 = D13 U7 U15 D13 U7 + D13 U7 U15 D13 U7
structure non_dimer_B1b0 = D13 U7 U15 D13 U7 + D13 U7 U15 D13 U7
structure non_dimer_B1c0 = D13 U7 U15 D13 U7 + D13 U7 U15 D13 U7
structure non_dimer_B1d0 = D13 U7 U15 D13 U7 + D13 U7 U15 D13 U7
structure non_dimer_C0a1 = D13 U7 U15 D13 U7 + D13 U7 U15 D13 U7
structure non_dimer_C0b1 = D13 U7 U15 D13 U7 + D13 U7 U15 D13 U7
structure non_dimer_C0c1 = D13 U7 U15 D13 U7 + D13 U7 U15 D13 U7
structure non_dimer_C0d1 = D13 U7 U15 D13 U7 + D13 U7 U15 D13 U7
structure non_dimer_C1a0 = D13 U7 U15 D13 U7 + D13 U7 U15 D13 U7
structure non_dimer_C1b0 = D13 U7 U15 D13 U7 + D13 U7 U15 D13 U7
structure non_dimer_C1c0 = D13 U7 U15 D13 U7 + D13 U7 U15 D13 U7
structure non_dimer_C1d0 = D13 U7 U15 D13 U7 + D13 U7 U15 D13 U7
structure non_dimer_D0a1 = D13 U7 U15 D13 U7 + D13 U7 U15 D13 U7
structure non_dimer_D0b1 = D13 U7 U15 D13 U7 + D13 U7 U15 D13 U7
structure non_dimer_D0c1 = D13 U7 U15 D13 U7 + D13 U7 U15 D13 U7
structure non_dimer_D0d1 = D13 U7 U15 D13 U7 + D13 U7 U15 D13 U7
structure non_dimer_D1a0 = D13 U7 U15 D13 U7 + D13 U7 U15 D13 U7
structure non_dimer_D1b0 = D13 U7 U15 D13 U7 + D13 U7 U15 D13 U7
structure non_dimer_D1c0 = D13 U7 U15 D13 U7 + D13 U7 U15 D13 U7
structure non_dimer_D1d0 = D13 U7 U15 D13 U7 + D13 U7 U15 D13 U7

# structure template4_A0 = U78

domain ac0 = N15
domain ac1 = N15
domain A_L = CGCCTAT
domain A_hp = CGCTTAATTCCCG
domain B_L = CTTTTCC
domain B_hp = CGATGACCGTTCG
domain C_L = CAAGCAC
domain C_hp = GCGCACACTGTCG
domain D_L = CTACTCC
domain D_hp = GCGGATTCCTTGC
domain a_L = GGCAAAA
domain a_hp = CGCTGCTCGGCTG
domain b_L = CTTGTCC
domain b_hp = CGCAATTAACGCG
domain c_L = GATCAAA
domain c_hp = CGCTTGCATTGGC
domain d_L = AACAGCA
domain d_hp = GTTGGAGAAGGCG
# domain sep = TTTTTT

strand A0 = A_hp A_L A_hp* ac0 B_hp B_L* B_hp*
strand A1 = A_hp A_L A_hp* ac1 B_hp B_L* B_hp*
strand B0 = B_hp B_L B_hp* ac0 C_hp C_L* C_hp*
strand B1 = B_hp B_L B_hp* ac1 C_hp C_L* C_hp*
strand C0 = C_hp C_L C_hp* ac0 D_hp D_L* D_hp*
strand C1 = C_hp C_L C_hp* ac1 D_hp D_L* D_hp*
strand D0 = D_hp D_L D_hp* ac0 A_hp A_L* A_hp*
strand D1 = D_hp D_L D_hp* ac1 A_hp A_L* A_hp*

strand a0 = b_hp b_L b_hp* ac0* a_hp a_L* a_hp*
strand a1 = b_hp b_L b_hp* ac1* a_hp a_L* a_hp*
strand b0 = c_hp c_L c_hp* ac0* b_hp b_L* b_hp*
strand b1 = c_hp c_L c_hp* ac1* b_hp b_L* b_hp*
strand c0 = d_hp d_L d_hp* ac0* c_hp c_L* c_hp*
strand c1 = d_hp d_L d_hp* ac1* c_hp c_L* c_hp*
strand d0 = a_hp a_L a_hp* ac0* d_hp d_L* d_hp*
strand d1 = a_hp a_L a_hp* ac1* d_hp d_L* d_hp*

# strand T4_A0 = ac0* sep ac0* sep ac0* sep ac0*

mono_A0.seq = A0
mono_B0.seq = B0
mono_C0.seq = C0
mono_D0.seq = D0
mono_d0.seq = d0
mono_c0.seq = c0
mono_b0.seq = b0
mono_a0.seq = a0

mono_A1.seq = A1
mono_B1.seq = B1
mono_C1.seq = C1
mono_D1.seq = D1
mono_d1.seq = d1
mono_c1.seq = c1
mono_b1.seq = b1
mono_a1.seq = a1

dimer_A0B0.seq = A0 B0
dimer_B0C0.seq = B0 C0
dimer_C0D0.seq = C0 D0
dimer_D0A0.seq = D0 A0
dimer_d0c0.seq = d0 c0
dimer_c0b0.seq = c0 b0
dimer_b0a0.seq = b0 a0
dimer_a0d0.seq = a0 d0

dimer_A1B0.seq = A1 B0
dimer_B1C0.seq = B1 C0
dimer_C1D0.seq = C1 D0
dimer_D1A0.seq = D1 A0
dimer_d1c0.seq = d1 c0
dimer_c1b0.seq = c1 b0
dimer_b1a0.seq = b1 a0
dimer_a1d0.seq = a1 d0

dimer_A0B1.seq = A0 B1
dimer_B0C1.seq = B0 C1
dimer_C0D1.seq = C0 D1
dimer_D0A1.seq = D0 A1
dimer_d0c1.seq = d0 c1
dimer_c0b1.seq = c0 b1
dimer_b0a1.seq = b0 a1
dimer_a0d1.seq = a0 d1

dimer_A1B1.seq = A1 B1
dimer_B1C1.seq = B1 C1
dimer_C1D1.seq = C1 D1
dimer_D1A1.seq = D1 A1
dimer_d1c1.seq = d1 c1
dimer_c1b1.seq = c1 b1
dimer_b1a1.seq = b1 a1
dimer_a1d1.seq = a1 d1

# non-dimers A-C, B-D, d-b, c-a for 0/1
non_dimer_A0C0.seq = A0 C0
non_dimer_A0C1.seq = A0 C1
non_dimer_A1C0.seq = A1 C0
non_dimer_A1C1.seq = A1 C1
non_dimer_B0D0.seq = B0 D0
non_dimer_B0D1.seq = B0 D1
non_dimer_B1D0.seq = B1 D0
non_dimer_B1D1.seq = B1 D1
non_dimer_d0b0.seq = d0 b0
non_dimer_d0b1.seq = d0 b1
non_dimer_d1b0.seq = d1 b0
non_dimer_d1b1.seq = d1 b1
non_dimer_c0a0.seq = c0 a0
non_dimer_c0a1.seq = c0 a1
non_dimer_c1a0.seq = c1 a0
non_dimer_c1a1.seq = c1 a1

# non-dimers 0<->1
non_dimer_A0a1.seq = A0 a1
non_dimer_A0b1.seq = A0 b1
non_dimer_A0c1.seq = A0 c1
non_dimer_A0d1.seq = A0 d1
non_dimer_A1a0.seq = A1 a0
non_dimer_A1b0.seq = A1 b0
non_dimer_A1c0.seq = A1 c0
non_dimer_A1d0.seq = A1 d0
non_dimer_B0a1.seq = B0 a1
non_dimer_B0b1.seq = B0 b1
non_dimer_B0c1.seq = B0 c1
non_dimer_B0d1.seq = B0 d1
non_dimer_B1a0.seq = B1 a0
non_dimer_B1b0.seq = B1 b0
non_dimer_B1c0.seq = B1 c0
non_dimer_B1d0.seq = B1 d0
non_dimer_C0a1.seq = C0 a1
non_dimer_C0b1.seq = C0 b1
non_dimer_C0c1.seq = C0 c1
non_dimer_C0d1.seq = C0 d1
non_dimer_C1a0.seq = C1 a0
non_dimer_C1b0.seq = C1 b0
non_dimer_C1c0.seq = C1 c0
non_dimer_C1d0.seq = C1 d0
non_dimer_D0a1.seq = D0 a1
non_dimer_D0b1.seq = D0 b1
non_dimer_D0c1.seq = D0 c1
non_dimer_D0d1.seq = D0 d1
non_dimer_D1a0.seq = D1 a0
non_dimer_D1b0.seq = D1 b0
non_dimer_D1c0.seq = D1 c0
non_dimer_D1d0.seq = D1 d0

# template4_A0.seq = T4_A0

# template4_A.stop = 7.5

non_dimer_A0C0.stop = 7.5
non_dimer_A0C1.stop = 7.5
non_dimer_A1C0.stop = 7.5
non_dimer_A1C1.stop = 7.5
non_dimer_B0D0.stop = 7.5
non_dimer_B0D1.stop = 7.5
non_dimer_B1D0.stop = 7.5
non_dimer_B1D1.stop = 7.5
non_dimer_d0b0.stop = 7.5
non_dimer_d0b1.stop = 7.5
non_dimer_d1b0.stop = 7.5
non_dimer_d1b1.stop = 7.5
non_dimer_c0a0.stop = 7.5
non_dimer_c0a1.stop = 7.5
non_dimer_c1a0.stop = 7.5
non_dimer_c1a1.stop = 7.5

non_dimer_A0a1.stop = 7.5
non_dimer_A0b1.stop = 7.5
non_dimer_A0c1.stop = 7.5
non_dimer_A0d1.stop = 7.5
non_dimer_A1a0.stop = 7.5
non_dimer_A1b0.stop = 7.5
non_dimer_A1c0.stop = 7.5
non_dimer_A1d0.stop = 7.5
non_dimer_B0a1.stop = 7.5
non_dimer_B0b1.stop = 7.5
non_dimer_B0c1.stop = 7.5
non_dimer_B0d1.stop = 7.5
non_dimer_B1a0.stop = 7.5
non_dimer_B1b0.stop = 7.5
non_dimer_B1c0.stop = 7.5
non_dimer_B1d0.stop = 7.5
non_dimer_C0a1.stop = 7.5
non_dimer_C0b1.stop = 7.5
non_dimer_C0c1.stop = 7.5
non_dimer_C0d1.stop = 7.5
non_dimer_C1a0.stop = 7.5
non_dimer_C1b0.stop = 7.5
non_dimer_C1c0.stop = 7.5
non_dimer_C1d0.stop = 7.5
non_dimer_D0a1.stop = 7.5
non_dimer_D0b1.stop = 7.5
non_dimer_D0c1.stop = 7.5
non_dimer_D0d1.stop = 7.5
non_dimer_D1a0.stop = 7.5
non_dimer_D1b0.stop = 7.5
non_dimer_D1c0.stop = 7.5
non_dimer_D1d0.stop = 7.5

prevent = AAAAAA, TTTTTT, CCCCCCC, GGGGGGG
